# Supplementary material for: Chromatin Changes in Phytochrome Interacting Factor-Regulated Genes Parallel Their Rapid Transcriptional Response to Light
Source: Front Plant Sci. 2022 Feb 17;13:803441. doi: 10.3389/fpls.2022.803441 (PMC8891703; doi:10.3389/fpls.2022.803441)
Supplement: Supplementary file 1 [file Data_Sheet_1.xlsx]

## Sheet: Dataset S1
Supplemental Dataset S1. List of genes with statistically significant two-fold (or greater) mRNA changes from wtR1/wtD comparison
Gene ID	logFC (wtR1/wtD)	P value	FDR
AT4G31970	-4.66	0.00512289	0.024031
AT5G07475	-4.48	0.0093278	0.0392003
AT4G10240	-4.29	3.55083e-25	1.93761e-23
AT1G67265	-4.27	1.44439e-165	1.50217e-162
AT2G46970	-4.24	8.73021e-125	5.5125e-122
AT1G73830	-4.18	6.12298e-64	1.10463e-61
AT5G53980	-4.07	1.5832e-86	4.443e-84
AT2G39030	-4.03	3.00294e-06	3.4746e-05
AT3G26200	-3.99	7.04402e-09	1.23919e-07
AT5G59040	-3.96	1.62212e-12	4.1564e-11
AT1G32350	-3.86	1.76489e-05	0.000175299
AT5G44260	-3.68	3.42074e-116	1.59155e-113
AT2G33810	-3.24	4.58183e-05	0.0004133
AT4G34530	-3.17	8.80263e-47	1.03067e-44
AT3G21330	-3.11	8.14656e-145	7.20156e-142
AT5G57760	-3.05	1.33491e-101	5.36391e-99
AT5G02580	-2.98	6.87685e-55	9.64943e-53
AT5G07010	-2.97	2.91978e-38	2.73131e-36
AT4G16780	-2.96	2.37273e-74	5.51971e-72
AT2G17880	-2.93	2.21333e-37	1.95659e-35
AT5G53660	-2.92	5.02909e-92	1.64656e-89
AT3G25730	-2.9	3.44902e-44	3.71821e-42
AT3G26830	-2.88	0.00134805	0.00792866
AT3G51400	-2.83	1.17102e-14	3.49724e-13
AT1G67270	-2.71	8.0609e-05	0.000686166
AT4G35720	-2.68	1.40918e-48	1.70646e-46
AT4G04570	-2.65	5.65162e-05	0.000499104
AT5G23790	-2.62	9.60179e-08	1.42535e-06
AT5G19580	-2.6	0.00492966	0.0232976
AT4G37580	-2.59	5.65654e-62	9.25997e-60
AT2G21910	-2.52	1.32327e-22	6.44502e-21
AT1G13260	-2.51	2.62502e-70	5.87473e-68
AT4G14130	-2.5	8.34314e-96	2.95013e-93
AT2G22510	-2.48	0.000422608	0.00295558
AT4G32280	-2.46	2.47805e-47	2.9208e-45
AT5G51810	-2.45	1.86225e-08	3.05422e-07
AT1G23052	-2.45	2.48625e-130	1.83154e-127
AT1G27590	-2.44	0.00110607	0.00669207
AT1G80440	-2.42	5.02654e-66	1.00516e-63
AT1G76410	-2.42	1.5476e-19	6.60909e-18
AT3G49110	-2.39	9.16691e-09	1.58427e-07
AT3G53200	-2.38	1.08153e-43	1.15189e-41
AT5G60680	-2.37	1.65337e-29	1.08265e-27
AT5G50335	-2.36	3.79721e-11	8.65137e-10
AT2G42870	-2.31	1.03427e-29	6.90031e-28
AT1G77200	-2.3	3.42611e-16	1.14723e-14
AT4G36010	-2.3	8.98516e-65	1.70815e-62
AT5G15160	-2.28	0.00526945	0.0246207
AT5G67020	-2.27	1.59909e-19	6.8125e-18
AT5G02190	-2.26	1.25174e-43	1.31731e-41
AT2G23270	-2.23	1.81741e-05	0.00018001
AT3G18530	-2.23	2.9537e-15	9.29206e-14
AT1G48870	-2.22	0.00191574	0.0106977
AT1G28330	-2.22	3.21791e-71	7.29394e-69
AT4G08950	-2.18	4.92385e-29	3.17714e-27
AT4G31380	-2.18	4.76967e-55	6.74622e-53
AT1G72520	-2.17	4.78069e-06	5.34277e-05
AT5G28300	-2.16	2.47635e-24	1.2877e-22
AT5G02200	-2.14	1.65228e-05	0.000165041
AT5G14360	-2.14	9.34207e-16	3.01952e-14
AT1G60060	-2.13	2.38146e-34	1.92256e-32
AT1G49210	-2.13	7.65048e-06	8.21753e-05
AT2G28085	-2.12	1.06764e-05	0.0001111
AT1G49130	-2.12	1.69976e-22	8.25598e-21
AT5G03890	-2.11	9.73781e-10	1.93009e-08
AT4G11610	-2.08	4.39376e-83	1.177e-80
AT2G35170	-2.06	8.32369e-11	1.84415e-09
AT2G34490	-2.06	1.80816e-09	3.45603e-08
AT4G22690	-2.05	7.41655e-08	1.12264e-06
AT5G53730	-2.05	7.23748e-07	9.3674e-06
AT2G44080	-2.05	1.30339e-22	6.36573e-21
AT5G21130	-2.04	0.000385909	0.00273243
AT2G44910	-2.04	0.000297418	0.00216393
AT5G65800	-2.04	2.47288e-16	8.39165e-15
AT4G13830	-2.04	9.58329e-41	9.30948e-39
AT3G20395	-2.03	2.73729e-22	1.31509e-20
AT1G53700	-2.03	5.84993e-10	1.19155e-08
AT5G22920	-2.02	9.52142e-42	9.61935e-40
AT4G37740	-2	3.70692e-64	6.82691e-62
AT5G05965	-1.97	1.99525e-54	2.77764e-52
AT2G37678	-1.96	2.07455e-52	2.65783e-50
AT5G46710	-1.96	2.42408e-21	1.119e-19
AT3G06455	-1.96	7.24667e-05	0.000625286
AT5G62280	-1.96	8.0623e-79	2.06582e-76
AT1G11185	-1.95	1.0123e-17	3.83243e-16
AT1G14890	-1.94	3.3165e-15	1.03051e-13
AT2G39705	-1.93	2.03662e-63	3.60074e-61
AT5G19120	-1.92	2.86804e-63	5.02048e-61
AT4G14465	-1.9	1.4222e-58	2.22517e-56
AT2G25900	-1.9	3.91932e-76	9.62411e-74
AT5G34853	-1.89	7.63401e-06	8.20482e-05
AT4G28140	-1.88	3.32762e-11	7.6109e-10
AT5G34780	-1.88	0.0026759	0.0141308
AT5G41761	-1.87	1.94925e-09	3.7017e-08
AT4G01250	-1.87	2.95527e-21	1.35011e-19
AT5G20820	-1.87	9.5158e-05	0.000796211
AT1G80870	-1.87	1.59486e-06	1.94866e-05
AT3G60530	-1.86	1.98696e-44	2.15518e-42
AT4G16000	-1.86	4.2271e-13	1.14274e-11
AT4G16670	-1.86	1.62768e-37	1.46079e-35
AT3G23150	-1.85	2.32922e-15	7.36683e-14
AT3G15450	-1.84	2.12767e-66	4.42556e-64
AT4G37770	-1.84	1.14421e-09	2.24523e-08
AT4G39070	-1.83	1.63529e-19	6.93332e-18
AT5G06570	-1.83	6.09749e-30	4.08347e-28
AT5G25190	-1.81	7.94483e-16	2.59639e-14
AT3G51410	-1.81	6.33885e-09	1.12183e-07
AT5G47220	-1.81	1.33838e-06	1.66638e-05
AT5G46400	-1.79	0.00075459	0.00484957
AT5G10695	-1.79	0.00120189	0.00717644
AT3G49950	-1.79	2.11199e-06	2.51322e-05
AT5G57670	-1.78	0.00393634	0.0193318
AT4G36040	-1.77	2.51265e-33	1.93147e-31
AT1G16110	-1.76	0.00406204	0.0198609
AT5G22570	-1.76	1.00175e-14	3.01721e-13
AT2G26440	-1.76	3.67369e-08	5.83042e-07
AT3G48360	-1.75	1.59071e-53	2.09879e-51
AT3G62090	-1.75	6.56108e-10	1.32723e-08
AT5G63650	-1.75	6.90727e-31	4.86536e-29
AT2G45050	-1.74	4.90296e-05	0.000439799
AT1G35230	-1.74	1.62478e-08	2.6872e-07
AT1G56250	-1.74	0.000526988	0.00356842
AT3G02800	-1.71	0.0063161	0.028516
AT3G22750	-1.71	0.00236055	0.0127395
AT3G48450	-1.71	0.000123436	0.00100755
AT3G16490	-1.7	1.83318e-05	0.000181166
AT3G59940	-1.7	3.559e-32	2.58943e-30
AT5G07000	-1.7	9.46521e-09	1.63263e-07
AT5G02760	-1.69	1.62751e-19	6.91693e-18
AT5G61590	-1.68	2.40746e-35	1.96147e-33
AT3G10985	-1.68	1.16528e-35	9.62719e-34
AT5G25350	-1.68	3.42029e-21	1.55452e-19
AT1G26945	-1.68	2.12219e-12	5.37539e-11
AT2G31980	-1.67	1.71335e-37	1.5299e-35
AT1G14600	-1.67	6.9771e-11	1.55555e-09
AT5G50175	-1.66	3.79497e-06	4.30925e-05
AT2G34315	-1.66	1.97995e-11	4.59391e-10
AT1G10140	-1.66	3.48724e-30	2.35322e-28
AT1G26390	-1.65	0.000806296	0.00513525
AT2G05510	-1.64	0.00059976	0.00398937
AT3G54150	-1.64	0.000457185	0.00316485
AT1G21270	-1.64	2.10697e-05	0.000205241
AT4G01335	-1.63	7.57347e-10	1.51813e-08
AT5G02540	-1.63	1.92451e-29	1.25093e-27
AT1G25560	-1.63	3.28201e-34	2.63754e-32
AT3G61830	-1.63	1.63713e-26	9.45897e-25
AT3G28580	-1.61	0.00112605	0.00678318
AT3G62950	-1.61	8.35145e-11	1.84798e-09
AT4G25580	-1.61	4.85704e-25	2.61806e-23
AT4G39360	-1.61	0.000506543	0.00344582
AT1G26380	-1.6	3.62136e-06	4.13335e-05
AT2G40000	-1.6	1.51645e-26	8.79045e-25
AT5G20230	-1.59	1.83461e-09	3.49903e-08
AT5G24920	-1.59	1.3386e-09	2.6122e-08
AT4G13790	-1.58	1.38278e-07	2.00226e-06
AT2G01610	-1.58	6.25038e-06	6.80879e-05
AT3G18535	-1.57	8.37808e-24	4.22007e-22
AT2G31085	-1.56	4.36538e-14	1.2715e-12
AT2G25770	-1.56	2.79005e-05	0.000265205
AT2G43060	-1.56	1.77809e-25	9.82396e-24
AT4G36110	-1.55	6.84506e-18	2.6195e-16
AT5G10120	-1.55	0.000161263	0.00126773
AT3G50120	-1.55	0.00632797	0.0285623
AT4G17500	-1.55	2.11212e-22	1.02308e-20
AT3G26510	-1.54	2.15302e-39	2.05759e-37
AT5G48890	-1.54	1.11691e-13	3.15952e-12
AT1G15670	-1.54	1.2604e-30	8.73875e-29
AT5G14470	-1.54	1.97229e-11	4.58213e-10
AT5G05880	-1.54	1.97052e-07	2.7871e-06
AT5G02020	-1.53	1.93546e-45	2.15214e-43
AT2G27830	-1.53	8.97805e-21	3.98824e-19
AT1G50040	-1.52	9.80044e-17	3.41759e-15
AT2G34650	-1.52	2.20513e-14	6.54139e-13
AT3G43850	-1.52	0.0036285	0.0180405
AT5G46330	-1.51	8.18636e-22	3.83912e-20
AT2G39350	-1.51	5.8032e-20	2.52711e-18
AT5G08770	-1.51	2.5969e-08	4.18534e-07
AT4G05070	-1.5	5.74995e-27	3.44607e-25
AT4G38580	-1.5	3.59597e-43	3.76194e-41
AT1G10560	-1.5	1.33352e-05	0.000136203
AT3G60390	-1.5	1.13595e-46	1.32129e-44
AT1G15040	-1.5	1.88556e-15	5.97433e-14
AT3G50140	-1.5	0.000153906	0.00121802
AT3G60520	-1.49	3.94461e-18	1.52606e-16
AT1G77210	-1.49	2.21545e-10	4.70783e-09
AT4G28180	-1.49	6.35359e-21	2.83665e-19
AT2G30750	-1.48	0.000184769	0.00142901
AT5G02600	-1.48	1.80116e-06	2.17517e-05
AT1G67980	-1.48	1.84306e-05	0.00018194
AT3G18950	-1.47	0.00773996	0.0337217
AT1G56210	-1.46	3.75294e-06	4.2725e-05
AT5G25110	-1.46	4.3441e-26	2.43821e-24
AT5G66330	-1.46	4.61349e-07	6.11442e-06
AT3G48390	-1.46	1.68848e-30	1.15707e-28
AT1G68800	-1.46	0.000912079	0.00570816
AT4G28240	-1.46	3.84706e-32	2.78754e-30
AT3G15540	-1.46	5.15466e-14	1.49156e-12
AT2G37930	-1.45	1.11586e-07	1.64403e-06
AT1G08630	-1.45	4.36847e-09	7.92962e-08
AT4G04630	-1.44	4.04954e-05	0.000370196
AT3G45870	-1.44	0.00907873	0.038411
AT1G17640	-1.44	3.50888e-06	4.02179e-05
AT3G53950	-1.44	1.76983e-06	2.14025e-05
AT2G19800	-1.44	1.44472e-12	3.71801e-11
AT3G25717	-1.44	1.49032e-26	8.6674e-25
AT1G14920	-1.44	3.50182e-33	2.65717e-31
AT2G02170	-1.43	6.05447e-13	1.62186e-11
AT1G77640	-1.43	0.000601853	0.00400029
AT2G46990	-1.43	4.38377e-28	2.76804e-26
AT3G27650	-1.42	0.00597039	0.0272181
AT4G34419	-1.42	5.52081e-12	1.34261e-10
AT3G10290	-1.42	3.88046e-09	7.10949e-08
AT5G39865	-1.41	3.04201e-11	6.96667e-10
AT5G01790	-1.41	3.1627e-19	1.30952e-17
AT1G64660	-1.41	3.69255e-26	2.08576e-24
AT3G15500	-1.41	3.34848e-45	3.70006e-43
AT3G60490	-1.4	0.000124719	0.0010152
AT1G71970	-1.4	3.95096e-54	5.37331e-52
AT4G03510	-1.39	1.06855e-18	4.29364e-17
AT3G42800	-1.39	5.37823e-16	1.77401e-14
AT1G75450	-1.38	2.51218e-07	3.50555e-06
AT5G39610	-1.38	1.98161e-14	5.88822e-13
AT3G50770	-1.38	3.90306e-09	7.14348e-08
AT5G56550	-1.38	1.35811e-35	1.11681e-33
AT1G28650	-1.37	0.00651223	0.0292595
AT5G43290	-1.37	0.000466973	0.00321373
AT3G15630	-1.37	2.22684e-46	2.54004e-44
AT2G46660	-1.37	5.65862e-07	7.42169e-06
AT1G05675	-1.37	0.000211227	0.00160762
AT1G44830	-1.37	5.22701e-09	9.35361e-08
AT4G23060	-1.36	2.63244e-36	2.24838e-34
AT4G36230	-1.36	0.00169568	0.00961503
AT5G61440	-1.36	3.97224e-22	1.89809e-20
AT1G69920	-1.36	8.24718e-05	0.000700337
AT1G10070	-1.35	9.36651e-06	9.87477e-05
AT1G58410	-1.35	7.19708e-13	1.90402e-11
AT3G16530	-1.35	1.16779e-05	0.000120458
AT5G45560	-1.35	0.00761206	0.0332628
AT5G21050	-1.35	0.000343492	0.00245768
AT1G49230	-1.34	0.00778022	0.0338554
AT1G72820	-1.34	1.69917e-13	4.72347e-12
AT2G26710	-1.34	4.36837e-10	9.04364e-09
AT1G67100	-1.34	9.89996e-06	0.000103815
AT2G01940	-1.33	2.52335e-06	2.96628e-05
AT5G18930	-1.33	0.000603548	0.00401005
AT2G15880	-1.33	0.00468444	0.0223478
AT1G21400	-1.33	9.27785e-18	3.52001e-16
AT5G23350	-1.32	4.33159e-22	2.05867e-20
AT5G63350	-1.32	7.83645e-12	1.8799e-10
AT3G47340	-1.32	9.5864e-19	3.87844e-17
AT5G49690	-1.32	1.04866e-29	6.97004e-28
AT1G11960	-1.31	4.56912e-06	5.12902e-05
AT2G39855	-1.31	2.55041e-07	3.55049e-06
AT5G48000	-1.31	0.000593861	0.0039546
AT2G41300	-1.31	0.00114721	0.00689886
AT3G61680	-1.31	6.98605e-06	7.5451e-05
AT5G02260	-1.31	2.96002e-20	1.30182e-18
AT1G68190	-1.31	2.55587e-12	6.41871e-11
AT2G01300	-1.3	0.00187426	0.0104905
AT5G40720	-1.3	3.25946e-05	0.000304745
AT3G52561	-1.3	5.82333e-05	0.000512732
AT4G27460	-1.29	7.30606e-13	1.92505e-11
AT3G50330	-1.29	1.1378e-20	5.0417e-19
AT5G42900	-1.29	1.15317e-11	2.73299e-10
AT5G25240	-1.29	9.92113e-05	0.000826605
AT2G18300	-1.28	5.67226e-25	3.03896e-23
AT5G14510	-1.28	0.00588194	0.0269202
AT2G37330	-1.27	1.02446e-05	0.000107048
AT1G80920	-1.27	1.05406e-24	5.54638e-23
AT4G35070	-1.27	1.00323e-24	5.29467e-23
AT5G52900	-1.27	2.42992e-12	6.11109e-11
AT3G10120	-1.27	4.88983e-09	8.7858e-08
AT2G21500	-1.27	4.87955e-11	1.10603e-09
AT5G67390	-1.27	3.42358e-16	1.14723e-14
AT4G25420	-1.26	0.00558386	0.0257964
AT2G19810	-1.26	2.32207e-12	5.85652e-11
AT3G45260	-1.26	0.000735279	0.00474443
AT5G20250	-1.26	1.2435e-26	7.27984e-25
AT1G04310	-1.26	1.33656e-08	2.2441e-07
AT2G28630	-1.26	1.47968e-13	4.13936e-12
AT2G41230	-1.26	4.61758e-09	8.33049e-08
AT1G15800	-1.26	6.816e-13	1.81213e-11
AT3G18690	-1.25	1.74534e-06	2.11499e-05
AT2G43000	-1.25	0.00478694	0.0227447
AT4G29310	-1.25	4.40793e-16	1.46765e-14
AT5G01210	-1.25	3.54567e-40	3.40693e-38
AT2G20880	-1.25	0.000232254	0.00174659
AT2G35270	-1.25	0.0060474	0.0274991
AT3G14260	-1.25	2.83672e-17	1.03622e-15
AT5G25280	-1.25	5.27074e-11	1.18407e-09
AT5G08350	-1.24	2.07873e-26	1.18938e-24
AT4G10160	-1.24	2.02553e-06	2.42133e-05
AT1G63230	-1.23	0.00247718	0.0132436
AT1G51940	-1.23	1.18383e-07	1.7355e-06
AT2G47550	-1.23	0.00709444	0.0313809
AT4G31248	-1.23	0.000805447	0.00513349
AT5G06690	-1.23	6.41871e-10	1.30141e-08
AT3G56400	-1.23	6.81901e-16	2.24089e-14
AT4G10020	-1.23	8.20077e-07	1.05141e-05
AT1G30080	-1.22	1.61648e-05	0.000161832
AT2G22680	-1.22	5.58348e-11	1.25274e-09
AT1G69930	-1.22	0.00799004	0.0345896
AT3G56470	-1.22	0.0119286	0.0480733
AT4G35840	-1.22	3.40029e-15	1.05284e-13
AT1G74670	-1.21	5.25368e-08	8.15496e-07
AT1G64370	-1.21	5.33958e-10	1.09137e-08
AT2G37025	-1.21	1.96794e-16	6.71684e-15
AT3G10020	-1.21	7.76353e-27	4.60601e-25
AT1G52240	-1.21	2.79085e-06	3.25262e-05
AT4G21400	-1.21	8.13126e-07	1.04326e-05
AT3G23880	-1.21	8.86779e-17	3.11077e-15
AT2G28860	-1.21	0.000285447	0.00208455
AT1G61970	-1.2	0.000617994	0.00409119
AT1G26270	-1.2	3.72278e-42	3.78268e-40
AT2G05330	-1.2	0.00772646	0.0336794
AT3G61210	-1.2	0.00284569	0.0148057
AT1G45163	-1.2	2.30533e-11	5.33484e-10
AT5G08150	-1.2	4.16694e-05	0.000379359
AT4G36050	-1.2	4.30856e-06	4.85502e-05
AT3G27884	-1.2	0.00894233	0.0379093
AT1G13250	-1.19	1.1129e-18	4.46168e-17
AT1G79700	-1.19	1.47726e-19	6.33929e-18
AT2G34010	-1.19	0.00299072	0.0154473
AT3G47200	-1.19	0.000534932	0.00361529
AT3G47180	-1.19	0.00315533	0.0160898
AT1G02660	-1.19	5.12975e-27	3.09536e-25
AT5G60760	-1.19	6.21192e-20	2.69844e-18
AT5G22270	-1.18	4.78086e-07	6.32677e-06
AT4G14270	-1.18	1.81468e-17	6.7261e-16
AT5G49440	-1.18	0.0066415	0.0297496
AT2G45210	-1.18	1.78612e-12	4.56998e-11
AT5G15830	-1.18	2.84723e-12	7.11004e-11
AT3G52290	-1.18	5.19851e-11	1.16933e-09
AT1G58602	-1.17	0.00707124	0.0313254
AT3G23250	-1.17	0.000283372	0.00207288
AT3G25740	-1.17	0.000218102	0.00165
AT1G31040	-1.17	0.00225658	0.0122419
AT1G62770	-1.17	2.18821e-24	1.14122e-22
AT4G37890	-1.16	1.4989e-09	2.89624e-08
AT5G21940	-1.16	8.09724e-25	4.2862e-23
AT1G66180	-1.16	0.00119026	0.00711901
AT4G29190	-1.16	3.48595e-18	1.35157e-16
AT2G25130	-1.16	0.00017427	0.00135791
AT3G61630	-1.16	8.64409e-11	1.91034e-09
AT5G63160	-1.15	4.37808e-24	2.23068e-22
AT5G10600	-1.15	0.00645204	0.0290482
AT3G26240	-1.15	0.0005035	0.00342776
AT3G19860	-1.15	2.41647e-09	4.52576e-08
AT3G15530	-1.15	1.24823e-33	9.80831e-32
AT1G78270	-1.14	3.19784e-18	1.24533e-16
AT5G13080	-1.14	0.00244861	0.0131122
AT3G29370	-1.14	7.28179e-10	1.46132e-08
AT5G18980	-1.14	0.00168338	0.00955755
AT4G28150	-1.13	5.90068e-09	1.05165e-07
AT1G31173	-1.13	0.00131725	0.00778374
AT5G01330	-1.13	4.58654e-09	8.2999e-08
AT4G30370	-1.12	7.41637e-09	1.30081e-07
AT2G39400	-1.12	9.80979e-10	1.94218e-08
AT3G12820	-1.12	1.53189e-17	5.72595e-16
AT1G68110	-1.12	5.35842e-06	5.91735e-05
AT3G06750	-1.12	5.38362e-15	1.64391e-13
AT2G37670	-1.11	0.000123898	0.00101045
AT4G38470	-1.11	6.99699e-21	3.11604e-19
AT4G16515	-1.11	2.33686e-19	9.79043e-18
AT3G22800	-1.11	0.000306273	0.00222104
AT1G15010	-1.11	6.98063e-09	1.22926e-07
AT3G04860	-1.11	5.88305e-11	1.31828e-09
AT4G23440	-1.11	3.82573e-05	0.000351371
AT5G47860	-1.11	1.54462e-05	0.000154988
AT5G66650	-1.11	1.17801e-26	6.91934e-25
AT5G59845	-1.11	0.00106715	0.00650371
AT3G60140	-1.1	9.68965e-31	6.7446e-29
AT5G48110	-1.1	0.0116074	0.0469181
AT1G76590	-1.1	1.51178e-11	3.53548e-10
AT1G02610	-1.1	0.000179369	0.00139395
AT1G09575	-1.09	4.0401e-05	0.000369715
AT2G17730	-1.09	5.21809e-16	1.72441e-14
AT4G22810	-1.09	7.09055e-13	1.8823e-11
AT5G16110	-1.09	2.11219e-28	1.34329e-26
AT1G07090	-1.09	1.65096e-16	5.66775e-15
AT3G26740	-1.09	2.20191e-08	3.588e-07
AT5G14070	-1.08	2.69986e-08	4.33154e-07
AT5G42280	-1.08	0.00109755	0.0066591
AT1G19310	-1.07	3.36292e-12	8.36237e-11
AT1G19770	-1.07	7.85455e-13	2.0665e-11
AT3G05640	-1.07	3.42374e-05	0.00031926
AT3G16500	-1.07	9.58777e-12	2.28761e-10
AT4G22710	-1.07	0.00654628	0.0293826
AT1G18280	-1.06	5.58581e-07	7.33163e-06
AT2G29660	-1.06	7.4836e-17	2.65151e-15
AT3G21460	-1.06	6.2163e-07	8.09905e-06
AT4G06746	-1.06	0.000179281	0.00139388
AT5G12020	-1.06	0.00249658	0.0133312
AT3G20340	-1.05	3.75499e-13	1.02136e-11
AT2G37150	-1.05	0.00666057	0.0298275
AT5G48175	-1.05	0.000855347	0.00541057
AT3G47680	-1.05	0.00161553	0.00921672
AT5G21170	-1.05	2.8292e-16	9.56409e-15
AT1G78080	-1.05	5.19131e-21	2.33543e-19
AT5G14110	-1.05	0.000236892	0.00177694
AT3G53540	-1.04	7.15008e-05	0.000618158
AT1G10550	-1.04	6.55477e-10	1.32723e-08
AT3G27997	-1.04	3.75497e-08	5.94873e-07
AT5G23360	-1.04	5.63165e-12	1.36581e-10
AT3G26220	-1.04	0.000666188	0.00436877
AT1G14860	-1.04	1.14859e-20	5.07679e-19
AT3G17100	-1.04	4.26175e-06	4.80534e-05
AT4G27470	-1.04	0.00580783	0.0266431
AT1G80180	-1.04	2.94318e-06	3.41664e-05
AT5G40910	-1.03	0.000626991	0.0041409
AT4G35770	-1.03	1.52021e-08	2.53559e-07
AT3G52070	-1.03	6.20464e-07	8.09043e-06
AT1G18773	-1.03	4.8942e-05	0.000439236
AT3G11030	-1.03	4.30483e-05	0.000391308
AT1G36060	-1.03	3.19988e-06	3.69041e-05
AT5G16370	-1.03	0.000661211	0.00434096
AT5G63800	-1.03	1.75153e-06	2.12103e-05
AT4G10910	-1.02	1.84082e-08	3.02469e-07
AT3G26550	-1.02	0.00221431	0.0120681
AT3G45730	-1.02	1.41367e-15	4.52784e-14
AT1G08810	-1.02	0.000700321	0.00456047
AT3G02550	-1.01	4.9186e-11	1.11203e-09
AT3G09032	-1.01	0.00106234	0.00647883
AT1G19380	-1.01	2.73205e-06	3.19251e-05
AT2G44130	-1.01	2.52103e-18	9.94907e-17
AT2G32150	-1.01	7.42451e-09	1.30095e-07
AT2G26560	-1.01	6.81276e-05	0.000590439
AT5G38900	-1.01	0.00288002	0.0149366
AT2G30960	-1.01	1.76448e-07	2.51987e-06
AT3G59900	-1.01	1.08513e-08	1.85542e-07
AT4G23030	-1.01	5.69179e-05	0.0005024
AT1G69890	-1.01	6.96332e-08	1.06314e-06
AT5G54080	-1.01	1.42408e-17	5.35698e-16
AT5G25160	-1	3.57616e-06	4.08704e-05
AT5G47240	-1	1.33786e-19	5.75506e-18
AT3G28340	-1	4.90228e-07	6.47291e-06
AT1G48040	1	1.51352e-13	4.22067e-12
AT2G17270	1	4.74624e-06	5.30762e-05
AT2G29650	1	1.15835e-06	1.45762e-05
AT5G08720	1	2.61163e-07	3.62715e-06
AT1G74300	1	0.000842037	0.00534358
AT5G45950	1	5.78888e-08	8.93084e-07
AT4G32980	1.01	0.0014517	0.00842065
AT2G36470	1.01	7.10059e-07	9.21722e-06
AT4G01660	1.01	5.43025e-05	0.000482001
AT3G07360	1.01	1.9041e-31	1.35744e-29
AT1G01420	1.01	8.30975e-05	0.000705312
AT5G05580	1.01	3.20411e-09	5.9256e-08
AT5G67270	1.01	9.10736e-06	9.61877e-05
AT4G16370	1.01	5.72175e-08	8.83499e-07
AT5G67430	1.01	1.11853e-11	2.65801e-10
AT3G48610	1.01	1.12837e-14	3.37555e-13
AT3G54900	1.02	6.38466e-24	3.22516e-22
AT3G01660	1.02	2.58803e-05	0.000248002
AT3G62630	1.02	6.28351e-08	9.65183e-07
AT1G02880	1.02	1.11661e-14	3.34605e-13
AT1G75580	1.02	0.00285935	0.0148599
AT4G24790	1.02	1.66587e-06	2.02424e-05
AT5G11160	1.02	6.322e-13	1.68333e-11
AT1G23100	1.02	7.57642e-07	9.77032e-06
AT3G44320	1.02	2.81323e-11	6.4763e-10
AT5G25220	1.02	1.58895e-15	5.06174e-14
AT1G70700	1.02	7.39616e-14	2.11251e-12
AT5G14750	1.02	1.33126e-06	1.65868e-05
AT5G64780	1.03	6.95514e-05	0.000602188
AT5G13770	1.03	6.99069e-17	2.49688e-15
AT1G66520	1.03	0.0031077	0.0159074
AT1G70550	1.04	9.94649e-09	1.71064e-07
AT1G78580	1.04	0.00324244	0.0164447
AT1G19970	1.04	7.7132e-11	1.7175e-09
AT3G17611	1.04	8.07755e-09	1.40701e-07
AT1G56670	1.04	0.00922021	0.0388661
AT5G26030	1.04	6.63266e-14	1.90366e-12
AT3G48240	1.04	4.12194e-09	7.51298e-08
AT2G26170	1.04	2.82086e-11	6.4854e-10
AT1G51340	1.04	0.00122385	0.00728053
AT5G27290	1.05	0.000144711	0.00115821
AT4G27530	1.05	0.00131574	0.00778005
AT5G02120	1.05	3.66924e-05	0.000339112
AT1G60190	1.05	0.000803022	0.00512692
AT5G65310	1.05	2.76333e-21	1.26569e-19
AT3G50970	1.05	2.03196e-09	3.83815e-08
AT3G24520	1.05	7.62443e-15	2.30985e-13
AT5G59750	1.05	9.15621e-08	1.36724e-06
AT5G50740	1.05	3.85675e-07	5.19324e-06
AT5G62140	1.06	3.63929e-07	4.91166e-06
AT3G27400	1.06	0.00014821	0.00118194
AT4G18210	1.06	1.51677e-10	3.2703e-09
AT1G76100	1.06	9.3342e-26	5.20595e-24
AT5G42290	1.06	0.00835433	0.0358624
AT4G18810	1.06	2.35611e-08	3.81815e-07
AT1G10640	1.06	0.000250037	0.00186447
AT5G38510	1.06	1.16928e-08	1.98395e-07
AT1G77090	1.07	2.20829e-13	6.08138e-12
AT2G26150	1.07	0.000189121	0.00145945
AT3G13620	1.07	6.55668e-18	2.51458e-16
AT3G47070	1.07	3.57199e-24	1.83584e-22
AT1G34245	1.07	0.00067786	0.0044338
AT1G01320	1.07	1.34987e-16	4.67037e-15
AT3G22845	1.07	8.96089e-10	1.78411e-08
AT3G21750	1.08	4.66285e-12	1.14182e-10
AT2G32950	1.08	7.20221e-12	1.7301e-10
AT1G12250	1.08	1.05004e-11	2.50073e-10
AT1G11600	1.08	7.75046e-20	3.35032e-18
AT4G21870	1.08	4.94183e-16	1.63924e-14
AT5G53500	1.08	3.6895e-23	1.83232e-21
AT2G35940	1.08	1.96669e-08	3.21955e-07
AT2G40100	1.08	9.5157e-05	0.000796211
AT3G53220	1.08	0.00241749	0.0129676
AT1G29530	1.09	2.38477e-16	8.10822e-15
AT5G01910	1.09	0.00628088	0.0284005
AT3G46450	1.09	7.01294e-18	2.67794e-16
AT5G58380	1.09	1.12747e-11	2.67566e-10
AT2G31070	1.09	2.54649e-17	9.34066e-16
AT4G15670	1.09	1.31305e-07	1.90753e-06
AT1G09240	1.09	4.80619e-06	5.36788e-05
AT1G58848	1.09	4.8166e-09	8.66302e-08
AT2G25680	1.1	0.00365059	0.0181401
AT4G13010	1.1	7.15531e-17	2.54028e-15
AT4G34630	1.1	1.07814e-26	6.35383e-25
AT2G40400	1.1	9.03974e-16	2.92715e-14
AT5G56850	1.1	0.00549602	0.0254437
AT5G02830	1.1	0.00126467	0.00750063
AT2G22240	1.1	1.65492e-26	9.5306e-25
AT1G52230	1.1	2.59776e-37	2.285e-35
AT1G70580	1.1	1.92711e-07	2.73445e-06
AT1G76878	1.11	3.06134e-15	9.54577e-14
AT5G12860	1.11	1.26535e-12	3.27067e-11
AT2G33855	1.11	3.54622e-10	7.39354e-09
AT1G17090	1.11	0.00200419	0.0111148
AT5G50360	1.11	2.57371e-05	0.000246764
AT1G17360	1.11	7.80154e-09	1.36161e-07
AT1G28010	1.11	6.50224e-20	2.81764e-18
AT5G16030	1.12	1.58453e-09	3.05834e-08
AT4G35270	1.12	1.6477e-08	2.72255e-07
AT1G19700	1.12	3.73082e-14	1.0957e-12
AT4G34000	1.12	3.36138e-20	1.47467e-18
AT1G80120	1.12	9.69182e-14	2.74602e-12
AT2G04025	1.12	0.00231393	0.0125146
AT1G33480	1.12	3.38181e-08	5.38652e-07
AT1G70840	1.12	0.000357883	0.00255239
AT1G03905	1.12	0.00241073	0.0129447
AT3G24750	1.12	5.79859e-06	6.37556e-05
AT1G60950	1.13	3.79559e-13	1.03082e-11
AT3G56940	1.13	7.81679e-34	6.19735e-32
AT4G31805	1.13	1.15926e-05	0.000119788
AT5G40380	1.13	7.92634e-05	0.000676667
AT1G50290	1.13	3.65252e-17	1.32947e-15
AT2G01890	1.13	9.04945e-11	1.99743e-09
AT2G31750	1.13	3.3298e-33	2.53754e-31
AT3G01060	1.13	7.18059e-07	9.30058e-06
AT5G59510	1.13	0.00211979	0.0116572
AT1G65620	1.14	2.00588e-12	5.10273e-11
AT3G23170	1.14	1.44895e-10	3.13555e-09
AT1G69530	1.14	1.86061e-29	1.21386e-27
AT4G09970	1.15	4.45567e-08	6.98991e-07
AT3G20100	1.15	5.75645e-22	2.72123e-20
AT2G30100	1.16	8.10255e-15	2.44877e-13
AT1G04350	1.16	0.00171392	0.00969665
AT2G06200	1.16	1.4868e-07	2.1441e-06
AT1G32900	1.16	6.2051e-07	8.09043e-06
AT2G33585	1.16	2.00907e-09	3.80304e-08
AT1G37130	1.16	8.87695e-14	2.51917e-12
AT1G09540	1.16	2.6693e-08	4.2942e-07
AT4G13220	1.17	4.84256e-15	1.48382e-13
AT3G47820	1.17	1.10649e-08	1.88829e-07
AT2G29450	1.17	3.90376e-33	2.94951e-31
AT1G32740	1.17	0.00597167	0.0272181
AT5G20220	1.17	1.88866e-06	2.27381e-05
AT5G67200	1.17	1.52405e-16	5.26272e-15
AT2G28320	1.17	6.61817e-09	1.16892e-07
AT4G34730	1.17	4.86751e-27	2.95731e-25
AT5G67160	1.17	0.000942246	0.00586209
AT1G13970	1.17	1.54463e-07	2.22386e-06
AT3G03550	1.17	1.07883e-08	1.84823e-07
AT1G15290	1.17	2.26326e-13	6.22308e-12
AT2G36630	1.18	9.01957e-16	2.92598e-14
AT5G01520	1.18	2.56072e-10	5.39613e-09
AT1G63650	1.18	8.8109e-12	2.10794e-10
AT5G08050	1.18	1.01989e-21	4.77026e-20
AT1G23030	1.18	2.03884e-33	1.581e-31
AT3G05690	1.18	3.6367e-09	6.69759e-08
AT1G58520	1.19	1.63029e-06	1.9892e-05
AT2G46270	1.19	4.44893e-17	1.61182e-15
AT4G33010	1.19	1.5324e-19	6.56002e-18
AT2G14660	1.19	1.0391e-18	4.18479e-17
AT4G25830	1.19	2.74381e-31	1.94821e-29
AT5G37260	1.19	5.79367e-05	0.000510628
AT4G19450	1.19	9.28204e-17	3.24963e-15
AT3G11410	1.19	5.50656e-17	1.97878e-15
AT5G52310	1.19	7.32169e-23	3.60578e-21
AT1G52870	1.2	2.39106e-17	8.78875e-16
AT5G16010	1.2	2.41329e-14	7.13495e-13
AT3G50300	1.2	3.57258e-13	9.73239e-12
AT1G72645	1.2	3.76173e-06	4.27975e-05
AT3G54420	1.2	0.00292973	0.0151632
AT5G63380	1.2	3.81772e-12	9.41384e-11
AT5G42270	1.21	3.70368e-25	2.0148e-23
AT3G23920	1.21	2.21883e-36	1.90431e-34
AT3G15990	1.21	0.00322955	0.0163898
AT2G36080	1.22	1.22499e-18	4.88891e-17
AT2G45680	1.22	2.49519e-10	5.2706e-09
AT2G19690	1.22	1.85573e-11	4.32271e-10
AT2G41660	1.22	4.38244e-17	1.591e-15
AT1G07050	1.22	0.000127613	0.001034
AT1G55200	1.22	0.0033581	0.0169197
AT2G40960	1.22	0.00832773	0.0357842
AT3G57040	1.22	3.43979e-24	1.77305e-22
AT4G23920	1.23	0.000732389	0.00473096
AT3G19380	1.23	5.22912e-06	5.77818e-05
AT1G58290	1.24	2.68648e-11	6.19257e-10
AT2G47490	1.24	1.51773e-15	4.84359e-14
AT1G80450	1.24	2.27258e-09	4.27894e-08
AT5G44530	1.24	1.02948e-09	2.03366e-08
AT5G04000	1.24	8.95025e-18	3.40302e-16
AT1G64780	1.25	2.80025e-08	4.48446e-07
AT4G25470	1.25	0.00151971	0.0087691
AT4G15630	1.25	7.74121e-08	1.16978e-06
AT5G41400	1.25	9.49416e-13	2.48309e-11
AT1G79520	1.25	8.88339e-13	2.33024e-11
AT2G33250	1.25	9.69022e-17	3.38583e-15
AT1G64970	1.25	6.35558e-10	1.29157e-08
AT1G67070	1.25	1.27175e-09	2.48448e-08
AT2G03090	1.26	1.56274e-18	6.20882e-17
AT4G36530	1.26	8.61724e-19	3.49433e-17
AT2G28305	1.26	1.99053e-13	5.49025e-12
AT2G30420	1.27	5.89113e-07	7.70379e-06
AT5G40390	1.27	1.71371e-21	7.95235e-20
AT1G49660	1.27	4.27197e-20	1.8649e-18
AT3G15850	1.27	4.81045e-14	1.39653e-12
AT3G15280	1.27	0.00111147	0.00671134
AT4G08930	1.28	2.23823e-09	4.21876e-08
AT3G14690	1.28	2.34151e-13	6.42825e-12
AT2G16430	1.28	1.8796e-26	1.07894e-24
AT3G43110	1.29	0.0102611	0.0422979
AT3G16520	1.29	7.13812e-17	2.53928e-15
AT5G12010	1.29	1.37132e-13	3.84841e-12
AT4G00480	1.29	4.13924e-07	5.53988e-06
AT3G10840	1.29	1.45334e-07	2.09756e-06
AT2G42975	1.29	1.00994e-12	2.63747e-11
AT2G36145	1.29	1.79517e-16	6.13898e-15
AT2G33530	1.3	2.67893e-19	1.1197e-17
AT1G42550	1.3	4.32743e-05	0.00039316
AT1G22750	1.3	4.32014e-19	1.77216e-17
AT5G01870	1.3	3.15667e-19	1.30952e-17
AT4G28740	1.3	7.98411e-07	1.02661e-05
AT1G20823	1.3	2.58141e-10	5.42679e-09
AT5G05365	1.3	5.86239e-05	0.000515657
AT5G65280	1.31	8.96813e-05	0.000755031
AT1G07128	1.31	6.73923e-12	1.62329e-10
AT2G41870	1.31	1.34102e-12	3.45615e-11
AT1G10960	1.31	8.01856e-29	5.1552e-27
AT5G06980	1.31	2.66591e-29	1.7265e-27
AT1G49450	1.31	3.29026e-09	6.07856e-08
AT3G56080	1.31	3.61688e-05	0.000335149
AT4G37680	1.31	1.00322e-18	4.04954e-17
AT1G05440	1.31	0.00507255	0.0238454
AT1G23740	1.32	6.3826e-24	3.22516e-22
AT1G50930	1.32	0.00509375	0.0239262
AT3G15090	1.32	4.89901e-28	3.07144e-26
AT3G25890	1.32	6.44184e-23	3.18133e-21
AT4G37225	1.32	0.0014283	0.00830944
AT3G23410	1.33	0.00265326	0.014028
AT2G34460	1.33	9.96367e-16	3.21456e-14
AT5G45780	1.33	3.64287e-07	4.91273e-06
AT5G53710	1.33	3.5786e-10	7.4435e-09
AT3G19450	1.34	2.38564e-25	1.30988e-23
AT3G26570	1.34	1.32004e-32	9.68393e-31
AT1G33110	1.34	3.89902e-13	1.05728e-11
AT2G37240	1.34	2.68412e-08	4.3102e-07
AT2G35945	1.34	3.25841e-07	4.42464e-06
AT1G78100	1.34	1.57836e-17	5.88721e-16
AT1G06430	1.34	5.26322e-24	2.67396e-22
AT5G64940	1.35	4.69433e-19	1.9212e-17
AT1G51805	1.35	4.48896e-10	9.27158e-09
AT4G16980	1.35	3.42667e-57	5.31435e-55
AT2G37380	1.35	1.33713e-24	7.01496e-23
AT1G19050	1.35	7.8902e-08	1.18722e-06
AT5G10470	1.36	3.69734e-05	0.000341531
AT2G21330	1.36	1.0102e-33	7.97334e-32
AT5G52570	1.36	2.40238e-14	7.11458e-13
AT1G44575	1.37	4.57242e-39	4.32302e-37
AT2G34720	1.37	1.93983e-25	1.06842e-23
AT1G62975	1.37	7.72987e-17	2.72783e-15
AT2G23420	1.37	2.41535e-18	9.55332e-17
AT1G66760	1.37	2.97951e-18	1.16544e-16
AT3G21690	1.38	4.36109e-24	2.22844e-22
AT3G57540	1.38	0.000222468	0.00167872
AT4G15920	1.38	4.32257e-14	1.26111e-12
AT5G57345	1.38	3.42322e-12	8.48843e-11
AT5G53970	1.38	6.03083e-13	1.61798e-11
AT4G15690	1.39	7.32341e-07	9.46476e-06
AT2G16890	1.39	0.000287708	0.00209933
AT5G52420	1.39	1.2179e-07	1.78249e-06
AT2G46450	1.39	0.000482445	0.00330606
AT5G24990	1.39	1.30471e-06	1.62904e-05
AT5G01410	1.4	5.55684e-41	5.4279e-39
AT1G79510	1.4	1.38536e-10	3.00529e-09
AT5G62130	1.4	4.18486e-14	1.22295e-12
AT2G34810	1.4	3.37115e-15	1.04565e-13
AT1G19490	1.41	3.27081e-08	5.21442e-07
AT5G67030	1.41	2.20009e-06	2.60708e-05
AT5G48485	1.41	4.40635e-28	2.7724e-26
AT3G52360	1.41	5.85568e-43	6.0899e-41
AT4G28290	1.41	3.61058e-30	2.42719e-28
AT4G27410	1.42	0.00829316	0.0356585
AT2G43340	1.42	2.98279e-26	1.69568e-24
AT5G16460	1.42	0.00157255	0.00900932
AT5G59220	1.42	2.6985e-09	5.01677e-08
AT5G37300	1.42	2.13335e-37	1.89536e-35
AT5G03760	1.42	1.87039e-33	1.46321e-31
AT3G29200	1.43	2.83484e-19	1.18207e-17
AT3G57062	1.43	7.55864e-23	3.71213e-21
AT5G54230	1.43	0.00656654	0.0294586
AT5G51040	1.43	4.16677e-25	2.25286e-23
AT5G54270	1.43	3.0313e-51	3.80095e-49
AT2G39800	1.43	4.7204e-21	2.13444e-19
AT5G02970	1.43	4.41481e-12	1.08408e-10
AT5G05410	1.43	4.40077e-36	3.70503e-34
AT2G17972	1.43	5.72376e-36	4.7734e-34
AT3G11900	1.44	2.50807e-25	1.37284e-23
AT2G38230	1.44	3.95534e-25	2.14511e-23
AT4G34740	1.44	2.34412e-56	3.51221e-54
AT5G48880	1.44	1.60704e-07	2.30621e-06
AT1G22220	1.45	1.50839e-05	0.000151611
AT2G32530	1.45	1.11793e-05	0.000115924
AT1G72770	1.45	2.75585e-23	1.37637e-21
AT4G25290	1.45	2.4834e-10	5.25197e-09
AT1G78995	1.46	3.59159e-20	1.57177e-18
AT3G01440	1.47	1.46977e-09	2.84305e-08
AT3G17800	1.47	1.27751e-13	3.59083e-12
AT1G76110	1.47	3.55235e-06	4.06404e-05
AT1G76570	1.48	1.22837e-05	0.000126118
AT1G11112	1.48	0.000110895	0.000914467
AT2G17590	1.49	0.000911808	0.00570816
AT2G36800	1.49	7.61107e-38	6.93627e-36
AT1G25440	1.49	1.43959e-17	5.4038e-16
AT3G52370	1.5	5.878e-36	4.87902e-34
AT2G35260	1.5	1.44355e-26	8.42308e-25
AT1G74430	1.51	2.78599e-18	1.09459e-16
AT4G37410	1.51	7.23235e-08	1.10041e-06
AT2G22460	1.51	0.00133665	0.0078702
AT3G04140	1.52	1.26479e-27	7.8187e-26
AT5G17230	1.52	6.77972e-10	1.36833e-08
AT2G46640	1.52	0.000269998	0.00199064
AT1G05100	1.52	0.00170993	0.00968031
AT4G22560	1.53	7.67878e-06	8.24292e-05
AT1G44000	1.53	1.63622e-27	1.00796e-25
AT1G43160	1.53	2.64722e-09	4.92662e-08
AT3G45210	1.53	1.04349e-14	3.13757e-13
AT5G56860	1.53	1.34875e-25	7.49869e-24
AT2G43910	1.54	2.85717e-22	1.36896e-20
AT3G16175	1.54	0.00826332	0.0355636
AT2G34960	1.54	4.54454e-07	6.04116e-06
AT1G32240	1.55	1.13642e-07	1.67015e-06
AT2G35290	1.55	8.79673e-14	2.50042e-12
AT1G75030	1.55	0.00230666	0.0124791
AT2G38640	1.55	2.65492e-06	3.11267e-05
AT1G62180	1.55	9.85867e-27	5.82947e-25
AT1G03170	1.55	1.93133e-05	0.000189594
AT5G15910	1.56	3.43593e-23	1.71119e-21
AT5G25890	1.56	5.7456e-33	4.28617e-31
AT1G78600	1.57	5.49079e-33	4.11344e-31
AT1G13080	1.57	2.60354e-30	1.77041e-28
AT5G04830	1.58	1.76837e-38	1.66302e-36
AT3G02140	1.59	1.74101e-41	1.74893e-39
AT1G26770	1.59	6.30835e-22	2.97418e-20
AT1G71520	1.59	0.00522755	0.0244506
AT3G47430	1.6	2.01685e-33	1.57083e-31
AT5G47330	1.6	6.42895e-15	1.95299e-13
AT2G41040	1.62	8.04516e-08	1.20951e-06
AT1G32690	1.62	1.19432e-08	2.02256e-07
AT5G24470	1.62	7.07484e-27	4.21156e-25
AT2G21560	1.62	2.95362e-14	8.68885e-13
AT3G16800	1.62	7.50531e-32	5.41608e-30
AT3G54890	1.62	7.99072e-16	2.60657e-14
AT1G73650	1.63	6.01389e-25	3.21225e-23
AT2G35660	1.63	6.46088e-08	9.90706e-07
AT5G66460	1.63	1.32761e-29	8.72569e-28
AT4G12000	1.64	5.76827e-54	7.78496e-52
AT4G33660	1.64	1.004e-32	7.39612e-31
AT3G10815	1.64	7.91332e-07	1.01899e-05
AT2G40900	1.64	7.81528e-31	5.46143e-29
AT3G08730	1.65	6.11939e-38	5.63493e-36
AT4G15430	1.65	0.000279357	0.00204939
AT3G05935	1.65	2.80419e-07	3.86725e-06
AT5G06530	1.65	1.41007e-31	1.00931e-29
AT1G79270	1.66	3.54025e-73	8.12879e-71
AT5G14760	1.66	1.83622e-15	5.82843e-14
AT3G48350	1.66	1.20535e-18	4.82139e-17
AT2G23670	1.67	1.20809e-53	1.60594e-51
AT1G72610	1.67	4.28435e-26	2.41234e-24
AT1G50020	1.67	2.09213e-54	2.88975e-52
AT3G19480	1.67	1.58837e-06	1.94477e-05
AT5G59730	1.67	4.05937e-09	7.41422e-08
AT3G14810	1.68	1.77419e-07	2.53169e-06
AT1G69260	1.68	3.0049e-28	1.90418e-26
AT4G27560	1.68	0.000746951	0.0048103
AT1G22770	1.7	7.76701e-54	1.04031e-51
AT1G67360	1.71	1.47704e-68	3.22396e-66
AT4G21440	1.71	0.000502434	0.00342445
AT2G34420	1.71	5.73073e-76	1.38794e-73
AT4G00165	1.71	7.60704e-25	4.03881e-23
AT2G03750	1.71	1.23588e-19	5.32934e-18
AT3G27690	1.72	6.59464e-14	1.89582e-12
AT3G20200	1.72	0.00277674	0.014546
AT4G27700	1.73	5.36275e-34	4.27088e-32
AT5G59050	1.74	1.33807e-10	2.90984e-09
AT2G16365	1.74	2.31623e-33	1.78825e-31
AT1G72030	1.74	5.00346e-12	1.22353e-10
AT1G67030	1.74	4.88597e-15	1.49453e-13
AT2G30540	1.74	0.000536874	0.00362287
AT3G57830	1.74	4.33251e-21	1.96407e-19
AT3G47960	1.75	2.68799e-62	4.56958e-60
AT4G23770	1.75	7.2876e-06	7.84682e-05
AT2G34430	1.75	1.78314e-34	1.44614e-32
AT4G15620	1.75	3.04644e-07	4.15595e-06
AT5G15310	1.76	9.30788e-70	2.05704e-67
AT2G01290	1.76	4.12523e-33	3.10358e-31
AT4G11570	1.76	7.56612e-31	5.30829e-29
AT1G66840	1.77	5.12879e-05	0.000458196
AT1G19080	1.77	0.000394365	0.00278449
AT5G64770	1.77	1.69774e-09	3.26616e-08
AT5G40500	1.78	1.1644e-12	3.02743e-11
AT1G14430	1.78	1.81252e-08	2.98096e-07
AT5G65890	1.78	1.66028e-13	4.62263e-12
AT3G17040	1.79	1.56825e-46	1.8122e-44
AT3G05936	1.8	3.07313e-12	7.65253e-11
AT4G11360	1.8	9.22069e-53	1.18994e-50
AT4G16140	1.8	9.52884e-28	5.93204e-26
AT5G38430	1.8	8.73936e-89	2.664e-86
AT2G24310	1.8	0.0061711	0.027947
AT5G66815	1.8	0.00151946	0.0087691
AT2G21970	1.82	4.52947e-07	6.02566e-06
AT4G32770	1.82	1.3621e-10	2.95846e-09
AT3G24190	1.82	4.2967e-22	2.04759e-20
AT5G02950	1.83	1.36463e-05	0.000138898
AT4G03965	1.84	0.00102217	0.00628589
AT5G64840	1.84	1.73907e-20	7.66751e-19
AT1G53090	1.84	2.44564e-11	5.65214e-10
AT3G23810	1.85	1.89092e-81	4.9164e-79
AT3G57010	1.85	6.9058e-51	8.53808e-49
AT5G15850	1.86	1.82551e-46	2.09578e-44
AT1G69610	1.86	1.21746e-12	3.15611e-11
AT1G72500	1.87	2.00456e-06	2.40275e-05
AT3G13061	1.87	0.00325704	0.0164998
AT1G59740	1.87	0.000312087	0.00225713
AT5G19850	1.88	3.84712e-24	1.97151e-22
AT1G05870	1.89	1.06738e-22	5.22748e-21
AT2G34620	1.89	8.99039e-29	5.75906e-27
AT1G18330	1.9	2.54514e-26	1.45155e-24
AT4G08910	1.9	4.88307e-18	1.88499e-16
AT2G15970	1.9	5.95116e-60	9.56514e-58
AT4G27520	1.91	1.27461e-91	4.09729e-89
AT3G23530	1.92	3.31114e-55	4.72104e-53
AT2G27420	1.92	1.06484e-12	2.77675e-11
AT5G67370	1.92	1.73695e-08	2.862e-07
AT2G23130	1.93	1.85025e-13	5.11931e-12
AT5G22390	1.93	3.04909e-15	9.52437e-14
AT3G61890	1.93	1.3601e-25	7.5381e-24
AT2G02955	1.93	3.32818e-18	1.29324e-16
AT2G35960	1.94	3.41913e-11	7.8101e-10
AT1G15100	1.95	4.68936e-87	1.35915e-84
AT1G14345	1.96	2.63721e-66	5.42161e-64
AT4G30470	1.96	5.21121e-34	4.16897e-32
AT4G10040	1.96	5.0599e-66	1.00516e-63
AT2G41000	1.96	7.30684e-14	2.09037e-12
AT4G04850	1.97	8.06794e-16	2.62691e-14
AT3G55130	1.98	8.77282e-14	2.49764e-12
AT1G75100	1.99	5.49043e-37	4.78181e-35
AT5G50100	1.99	9.33229e-05	0.000783079
AT2G29360	1.99	2.47286e-06	2.91079e-05
AT1G50250	1.99	1.12962e-43	1.19591e-41
AT1G66330	1.99	1.37897e-62	2.39021e-60
AT3G12320	2	2.01742e-65	3.91955e-63
AT3G09600	2	1.52187e-30	1.04695e-28
AT1G13740	2	5.26636e-64	9.59889e-62
AT3G02830	2	1.29488e-29	8.54232e-28
AT1G76080	2.01	6.37437e-27	3.8074e-25
AT1G26762	2.01	7.54121e-07	9.73201e-06
AT1G30530	2.01	1.46176e-30	1.00953e-28
AT5G08640	2.02	1.83324e-30	1.25141e-28
AT3G17790	2.02	3.91242e-36	3.32555e-34
AT5G37550	2.03	2.94827e-16	9.94759e-15
AT5G22090	2.04	1.7132e-45	1.92926e-43
AT4G37470	2.04	5.86952e-104	2.41333e-101
AT4G38960	2.05	1.62849e-68	3.51119e-66
AT4G15660	2.07	2.40224e-12	6.05008e-11
AT1G29910	2.09	1.26493e-63	2.25898e-61
AT4G15680	2.09	5.22641e-17	1.88193e-15
AT5G25810	2.11	4.49858e-77	1.12021e-74
AT5G13630	2.11	1.48388e-78	3.74785e-76
AT1G01060	2.11	3.80729e-38	3.54279e-36
AT3G24840	2.12	5.42512e-56	7.92695e-54
AT1G78070	2.13	1.20501e-05	0.000123936
AT1G44446	2.13	5.18646e-62	8.65063e-60
AT1G19670	2.13	2.22502e-41	2.21002e-39
AT5G49480	2.14	1.65912e-53	2.17283e-51
AT1G05690	2.15	7.26336e-05	0.00062642
AT3G62410	2.15	2.74646e-48	3.28091e-46
AT5G49330	2.16	1.06159e-31	7.6296e-30
AT5G20070	2.17	3.14371e-52	3.99862e-50
AT1G13670	2.18	2.1214e-36	1.82958e-34
AT3G47500	2.18	7.88783e-88	2.32428e-85
AT1G58340	2.19	2.91899e-24	1.509e-22
AT5G58750	2.2	1.8537e-41	1.85161e-39
AT5G03555	2.21	4.13182e-36	3.49524e-34
AT1G55960	2.21	1.19798e-29	7.93269e-28
AT3G52540	2.22	4.9575e-21	2.23594e-19
AT1G30040	2.24	1.31961e-28	8.42261e-27
AT4G03400	2.26	4.85e-59	7.65606e-57
AT5G06790	2.27	5.45213e-18	2.10008e-16
AT1G70000	2.27	2.48596e-106	1.04647e-103
AT1G61890	2.27	1.47808e-101	5.68096e-99
AT5G47610	2.29	1.22337e-99	4.60195e-97
AT4G09750	2.29	6.36527e-17	2.27809e-15
AT5G64170	2.3	1.28258e-90	4.0493e-88
AT1G07010	2.32	2.51396e-21	1.15747e-19
AT2G05100	2.32	5.42963e-62	8.97158e-60
AT1G15580	2.33	2.09509e-06	2.49604e-05
AT1G73480	2.33	7.01258e-44	7.51409e-42
AT5G62210	2.34	0.000168798	0.00131992
AT3G53830	2.35	2.11441e-07	2.9716e-06
AT1G16720	2.35	1.55525e-37	1.4029e-35
AT4G26530	2.36	3.04286e-15	9.52172e-14
AT3G14770	2.36	4.88036e-48	5.79092e-46
AT5G64850	2.37	1.8045e-66	3.79805e-64
AT2G36870	2.38	3.99355e-68	8.50674e-66
AT1G73870	2.38	9.36799e-05	0.000785702
AT1G29640	2.38	7.51087e-28	4.6923e-26
AT4G00050	2.4	1.13207e-27	7.02282e-26
AT1G65060	2.4	2.13658e-24	1.11759e-22
AT2G28550	2.41	2.1435e-32	1.56599e-30
AT4G26850	2.41	1.68797e-35	1.38164e-33
AT3G48700	2.41	4.48883e-62	7.55834e-60
AT3G28070	2.41	0.000763303	0.00489814
AT3G16350	2.41	9.1535e-97	3.37154e-94
AT2G05070	2.42	2.2061e-96	7.95996e-94
AT1G12240	2.42	5.503e-125	3.60345e-122
AT5G65030	2.42	6.03965e-25	3.2163e-23
AT3G21560	2.43	1.87745e-64	3.49404e-62
AT1G80130	2.43	1.89589e-27	1.15984e-25
AT4G12310	2.43	1.61854e-16	5.56728e-15
AT3G23210	2.44	1.70381e-15	5.41787e-14
AT3G59400	2.44	4.08817e-75	9.63718e-73
AT1G78450	2.45	4.97903e-07	6.56445e-06
AT3G21760	2.45	2.66454e-94	9.05943e-92
AT1G13930	2.46	1.20536e-123	7.34855e-121
AT5G01015	2.46	2.00912e-10	4.29519e-09
AT4G38840	2.47	1.37144e-145	1.27616e-142
AT1G07180	2.47	0.000212018	0.00161294
AT5G17300	2.48	1.49156e-81	3.93594e-79
AT3G63060	2.49	1.12663e-05	0.000116689
AT1G18810	2.49	1.84702e-21	8.5485e-20
AT5G01840	2.5	2.50035e-07	3.4918e-06
AT3G27170	2.5	5.38438e-38	4.98407e-36
AT3G22830	2.51	6.17128e-18	2.37192e-16
AT5G45850	2.51	9.42969e-08	1.40452e-06
AT4G17670	2.52	2.76177e-50	3.39084e-48
AT1G78510	2.52	3.24114e-33	2.48067e-31
AT1G76210	2.53	4.93209e-06	5.49461e-05
AT1G09350	2.54	2.22937e-48	2.68131e-46
AT5G54470	2.54	1.73553e-27	1.06542e-25
AT1G10370	2.54	3.42423e-51	4.26341e-49
AT5G11110	2.55	4.53619e-84	1.23384e-81
AT4G37760	2.57	4.25817e-57	6.49004e-55
AT4G09350	2.59	6.11055e-45	6.6688e-43
AT3G17830	2.59	0.00115893	0.00696461
AT2G31560	2.6	4.67534e-56	6.88834e-54
AT2G46420	2.61	4.74824e-65	9.12488e-63
AT2G40080	2.63	4.98517e-41	4.89654e-39
AT1G17050	2.63	4.98111e-45	5.46994e-43
AT1G06180	2.65	1.44986e-36	1.25655e-34
AT4G34610	2.66	5.45775e-21	2.44906e-19
AT2G38210	2.69	1.64522e-40	1.58948e-38
AT4G37150	2.69	7.46988e-18	2.84628e-16
AT1G06040	2.69	7.43031e-66	1.45964e-63
AT5G59130	2.72	9.0754e-06	9.59074e-05
AT4G33905	2.72	5.90237e-06	6.47759e-05
AT2G32540	2.72	1.10219e-16	3.82091e-15
AT5G35970	2.76	7.14086e-33	5.28245e-31
AT5G61270	2.78	0.00149472	0.00864183
AT4G24415	2.79	2.67256e-05	0.000255359
AT4G23990	2.83	5.4162e-27	3.25709e-25
AT5G55620	2.84	9.8139e-43	1.00878e-40
AT1G58460	2.88	7.51694e-06	8.08392e-05
AT5G49740	2.92	2.40165e-18	9.52043e-17
AT2G21320	2.92	4.00021e-56	5.94317e-54
AT1G17100	2.93	8.22455e-94	2.74359e-91
AT5G66270	2.95	4.31433e-09	7.83939e-08
AT3G51750	2.97	3.57229e-16	1.19391e-14
AT3G09520	2.97	7.53042e-05	0.000647245
AT3G55120	3	3.81087e-57	5.8588e-55
AT2G46830	3	7.99744e-110	3.53487e-107
AT1G07150	3.03	1.43658e-171	1.69325e-168
AT2G15020	3.04	0.00683771	0.0305126
AT3G05800	3.1	1.21992e-118	6.34357e-116
AT5G05270	3.11	2.88786e-30	1.95622e-28
AT5G44190	3.12	7.30494e-95	2.53238e-92
AT5G58760	3.13	3.07808e-107	1.32733e-104
AT5G52250	3.13	7.14169e-118	3.60757e-115
AT3G15354	3.13	2.02352e-55	2.9086e-53
AT3G54990	3.15	4.56294e-41	4.50686e-39
AT4G27360	3.17	0.00536323	0.0249597
AT5G65340	3.17	7.93256e-11	1.76412e-09
AT2G37970	3.2	2.83526e-209	4.55703e-206
AT1G06000	3.23	6.13364e-88	1.83801e-85
AT4G24700	3.23	7.42271e-38	6.79966e-36
AT2G36750	3.25	6.17541e-15	1.87919e-13
AT3G55110	3.27	5.48213e-09	9.80021e-08
AT1G74440	3.28	1.3639e-08	2.28783e-07
AT3G61750	3.31	5.23049e-10	1.07155e-08
AT3G21670	3.33	1.22781e-86	3.50125e-84
AT4G17090	3.35	1.95039e-17	7.19895e-16
AT2G39250	3.37	4.15643e-66	8.44664e-64
AT5G13930	3.45	5.43185e-141	4.5731e-138
AT5G11260	3.46	2.16026e-170	2.38709e-167
AT1G12370	3.48	7.18845e-26	4.02189e-24
AT2G39560	3.51	7.69115e-43	7.95202e-41
AT1G48100	3.51	8.73132e-76	2.08608e-73
AT3G56260	3.52	5.31997e-61	8.62909e-59
AT3G57020	3.53	8.59234e-57	1.2984e-54
AT1G64500	3.54	2.3729e-240	5.99326e-237
AT2G46340	3.55	3.90346e-39	3.71038e-37
AT1G78820	3.55	1.69376e-45	1.9196e-43
AT2G30040	3.56	1.94043e-62	3.33076e-60
AT2G25530	3.56	5.06279e-19	2.06721e-17
AT5G62430	3.66	0.000432319	0.00301515
AT1G10657	3.69	1.35825e-18	5.40852e-17
AT3G02380	3.71	4.04577e-123	2.38431e-120
AT4G39510	3.72	1.15168e-64	2.16613e-62
AT4G15480	3.74	3.04043e-42	3.10721e-40
AT1G24580	3.77	3.35431e-27	2.04497e-25
AT4G21200	3.78	1.16461e-08	1.97794e-07
AT4G04840	3.79	6.6758e-52	8.43058e-50
AT5G24150	3.89	1.54847e-07	2.22577e-06
AT5G24850	3.91	9.64623e-120	5.16804e-117
AT1G26761	3.97	1.95544e-19	8.23146e-18
AT1G56650	4	1.05093e-11	2.50073e-10
AT2G02950	4.02	5.48506e-164	5.38755e-161
AT1G60590	4.11	5.3615e-31	3.79165e-29
AT5G23730	4.13	2.96299e-117	1.41583e-114
AT1G18710	4.14	7.00602e-33	5.20447e-31
AT1G29920	4.26	2.66101031757074e-310	1.17617e-306
AT3G28160	4.41	8.33408e-121	4.60458e-118
AT3G61220	4.43	1.45033e-37	1.31496e-35
AT3G02910	4.43	1.47303e-227	2.60432e-224
AT5G14200	4.48	0.00840155	0.0360008
AT5G17050	4.5	1.72787e-230	3.3943e-227
AT2G24540	4.5	1.06179e-131	8.16197e-129
AT2G30520	4.62	0	0
AT3G17609	4.64	1.10912e-128	7.84367e-126
AT2G42530	4.64	0.00405549	0.0198398
AT3G30460	4.67	1.46422e-55	2.12191e-53
AT5G02270	4.67	1.11787e-299	3.95279e-296
AT1G60270	4.71	3.82367e-14	1.1211e-12
AT3G58070	4.83	1.82522e-45	2.0424e-43
AT4G35660	4.88	6.61679e-85	1.82789e-82
AT4G25480	5.04	0.000574239	0.00383984
AT5G46470	5.15	0.000286871	0.00209409
AT4G31870	5.15	0.00029955	0.00217586
AT2G46790	5.22	1.48237e-13	4.14032e-12
AT2G19650	5.22	3.94037e-13	1.06686e-11
AT4G14690	5.28	8.6731e-50	1.05752e-47
AT5G44110	5.29	0	0
AT3G56290	5.29	2.28349e-236	5.04652e-233
AT5G43630	5.34	1.45397e-101	5.68096e-99
AT2G47460	5.4	5.0977e-27	3.08655e-25
AT3G21890	5.7	7.54337e-90	2.33977e-87
AT4G27030	5.8	7.15143e-111	3.24198e-108
AT1G78440	5.85	2.29079e-53	2.97803e-51
AT5G36910	5.91	7.87926e-132	6.33206e-129
AT2G36590	6.02	1.20291e-07	1.76201e-06
AT2G31380	6.12	5.22097e-122	2.97764e-119
AT4G26150	6.25	9.91316e-126	6.74095e-123
AT5G24120	6.33	3.49315e-180	4.75069e-177
AT3G52740	6.46	4.54924e-36	3.81187e-34
AT3G51240	6.52	0	0
AT1G66725	6.57	1.04828e-117	5.14823e-115
AT3G44450	7.12	4.75807e-37	4.16449e-35
AT3G22840	7.28	3.26217e-248	9.61254e-245
AT5G58770	7.84	2.71547e-59	4.32519e-57
AT4G15248	8.43	4.90162e-182	7.22172e-179
AT3G21150	9.3	2.84433e-179	3.59198e-176
AT5G42760	9.51	2.61021e-54	3.5774e-52

## Sheet: Dataset S2
Supplemental Dataset S2. List of genes with statistically significant two-fold (or greater) mRNA changes from wtWL/wtD comparison
Gene ID	logFC (wtWL/wtD)	P value	FDR
AT2G21910	-9.21	8.55931e-52	2.15261e-50
AT4G13790	-9.12	1.91654e-36	3.28656e-35
AT1G72290	-8.88	1.43185e-38	2.60444e-37
AT4G27790	-7.94	2.81732e-25	3.21979e-24
AT5G54190	-7.85	0	0
AT5G53660	-7.73	6.24199e-211	2.04367e-208
AT3G50330	-7.58	5.96023e-217	2.06621e-214
AT5G59040	-7.51	7.9358e-17	6.09227e-16
AT5G44440	-7.46	0	0
AT5G23790	-7.42	1.90642e-15	1.35636e-14
AT2G33070	-7.36	4.02209e-13	2.49949e-12
AT5G37840	-7.34	3.3054e-15	2.32734e-14
AT5G48890	-7.33	2.8386e-55	7.80505e-54
AT2G46970	-7.16	3.92688e-189	9.01652e-187
AT5G37300	-7.14	1.15477e-85	5.81662e-84
AT5G51210	-7.03	3.69751e-127	3.51462e-125
AT3G57510	-6.88	2.00508e-10	1.02932e-09
AT2G01770	-6.87	2.34191e-13	1.47769e-12
AT1G53080	-6.86	6.4929e-41	1.26968e-39
AT5G07530	-6.8	1.04143e-11	5.92801e-11
AT4G10250	-6.8	1.28237e-34	2.05737e-33
AT2G47780	-6.77	0	0
AT1G67265	-6.72	2.26879e-235	9.11642e-233
AT3G26200	-6.66	4.12163e-11	2.24493e-10
AT2G46990	-6.62	2.11811e-200	5.67396e-198
AT4G35720	-6.51	2.79266e-134	2.88738e-132
AT4G24150	-6.5	2.14836e-33	3.31151e-32
AT3G18530	-6.44	5.12928e-46	1.12653e-44
AT1G52830	-6.35	3.22086e-23	3.3576e-22
AT2G42000	-6.3	4.40399e-08	1.84159e-07
AT4G10240	-6.3	3.98729e-33	6.08242e-32
AT4G23560	-6.24	9.36614e-177	1.8606e-174
AT4G14130	-6.16	0	0
AT5G35525	-5.97	7.41509e-184	1.6185e-181
AT2G38530	-5.96	0	0
AT3G28857	-5.94	2.12561e-75	8.9054e-74
AT1G73220	-5.91	1.99799e-83	9.49581e-82
AT4G27140	-5.86	0.000351116	0.000894614
AT2G43050	-5.82	3.01408e-280	2.04958e-277
AT2G42990	-5.78	4.41274e-57	1.2543e-55
AT4G10020	-5.77	9.60419e-64	3.09858e-62
AT5G65800	-5.65	2.86384e-49	6.85152e-48
AT5G12030	-5.59	5.34476e-17	4.14635e-16
AT3G21720	-5.55	2.08E-322	1.67E-319
AT5G46940	-5.45	1.6176e-36	2.78472e-35
AT5G39150	-5.37	0.000111548	0.00030724
AT4G28140	-5.36	1.1537e-34	1.85262e-33
AT4G09600	-5.36	2.20476e-32	3.27564e-31
AT1G73120	-5.36	2.15547e-169	3.84936e-167
AT2G41280	-5.3	4.15162e-26	4.88037e-25
AT3G63350	-5.23	1.09604e-11	6.23285e-11
AT4G36880	-5.22	7.51394e-79	3.32116e-77
AT5G22500	-5.21	1.88876e-159	2.90377e-157
AT2G14210	-5.19	3.27744e-12	1.92614e-11
AT2G20880	-5.12	3.59872e-18	2.98711e-17
AT2G18969	-5.1	9.85487e-110	7.29013e-108
AT4G31380	-5.06	7.29384e-168	1.25199e-165
AT3G12820	-5.04	3.17564e-151	4.22145e-149
AT4G27160	-4.98	4.20877e-08	1.76204e-07
AT3G05660	-4.97	3.35753e-11	1.84122e-10
AT5G02580	-4.87	1.77784e-108	1.2882e-106
AT1G70260	-4.85	3.24899e-21	3.12356e-20
AT1G12064	-4.85	1.94711e-98	1.2383e-96
AT4G31610	-4.82	1.40824e-29	1.88762e-28
AT1G12805	-4.8	4.90213e-55	1.33543e-53
AT3G46230	-4.77	8.37349e-08	3.39471e-07
AT5G67060	-4.75	4.87806e-234	1.87487e-231
AT1G06350	-4.72	2.40361e-209	7.45542e-207
AT4G39500	-4.7	4.3278e-21	4.14494e-20
AT5G15120	-4.69	5.31107e-94	3.12999e-92
AT5G63650	-4.67	1.08009e-154	1.53999e-152
AT4G11610	-4.67	1.21594e-279	7.96219e-277
AT4G31970	-4.67	0.00512289	0.0105696
AT5G51760	-4.66	1.55687e-07	6.12359e-07
AT4G16820	-4.66	0.0040782	0.00859387
AT2G37670	-4.63	6.83256e-20	6.20122e-19
AT2G30984	-4.62	8.2843e-09	3.69398e-08
AT3G15540	-4.54	1.0366e-75	4.36361e-74
AT1G12080	-4.53	2.35016e-240	1.03877e-237
AT5G04120	-4.52	1.66269e-63	5.32543e-62
AT1G70840	-4.52	1.37512e-11	7.76991e-11
AT5G41761	-4.51	3.52901e-28	4.48225e-27
AT1G49570	-4.51	1.42932e-189	3.32505e-187
AT1G65310	-4.51	1.47423e-65	4.97412e-64
AT5G46950	-4.5	1.64601e-32	2.45582e-31
AT3G48940	-4.5	8.92572e-37	1.5441e-35
AT1G65340	-4.48	2.88932e-19	2.54019e-18
AT1G43800	-4.48	1.15376e-52	2.97788e-51
AT2G01200	-4.48	2.3973e-26	2.85032e-25
AT1G02205	-4.45	1.36539e-112	1.05878e-110
AT1G61255	-4.45	2.02525e-75	8.50509e-74
AT1G48660	-4.45	8.68025e-07	3.16535e-06
AT1G10550	-4.45	8.47676e-65	2.79086e-63
AT4G25200	-4.44	5.93882e-15	4.10631e-14
AT4G01515	-4.44	1.28444e-07	5.09281e-07
AT4G10160	-4.42	7.94871e-25	8.93977e-24
AT5G46960	-4.42	2.19577e-53	5.73431e-52
AT1G09950	-4.41	9.73263e-18	7.86799e-17
AT1G29490	-4.39	3.23388e-38	5.83419e-37
AT2G39920	-4.38	1.03094e-15	7.42441e-15
AT3G59010	-4.38	1.71547e-31	2.47185e-30
AT1G19510	-4.34	7.69699e-84	3.70798e-82
AT5G53250	-4.34	1.04288e-158	1.58949e-156
AT2G33380	-4.32	4.11421e-67	1.43753e-65
AT3G60120	-4.31	0.0173942	0.0320643
AT5G07010	-4.31	2.80592e-61	8.50922e-60
AT4G25420	-4.3	6.10545e-11	3.2651e-10
AT5G53710	-4.29	1.09858e-18	9.41031e-18
AT5G03860	-4.28	0	0
AT5G12020	-4.28	7.41025e-18	6.03192e-17
AT2G21640	-4.27	9.21455e-91	5.02819e-89
AT3G50770	-4.26	4.7398e-46	1.04228e-44
AT1G18280	-4.25	7.58412e-33	1.14117e-31
AT1G16850	-4.25	1.1874e-69	4.36449e-68
AT5G60660	-4.23	2.41411e-50	5.94448e-49
AT1G48530	-4.23	9.77739e-06	3.14413e-05
AT1G60090	-4.22	2.08999e-23	2.20866e-22
AT1G01600	-4.2	1.1122e-35	1.85157e-34
AT2G28860	-4.2	3.60975e-16	2.67031e-15
AT1G14950	-4.18	3.12344e-10	1.57823e-09
AT4G27460	-4.18	5.84955e-58	1.68163e-56
AT4G21490	-4.16	6.83598e-10	3.36283e-09
AT1G61800	-4.14	5.1016e-21	4.87548e-20
AT3G13400	-4.14	2.1405e-09	1.00917e-08
AT1G67810	-4.14	8.30357e-86	4.19449e-84
AT5G10430	-4.14	0	0
AT3G53200	-4.09	5.43344e-75	2.24447e-73
AT3G05150	-4.08	5.80113e-98	3.663e-96
AT4G36010	-4.06	3.12765e-142	3.52209e-140
AT4G30180	-4.03	1.40746e-27	1.75734e-26
AT3G21330	-4.02	3.49631e-204	9.97013e-202
AT5G14360	-4.01	1.32284e-34	2.11847e-33
AT5G53980	-4	8.09313e-85	3.9857e-83
AT1G57570	-3.99	2.20253e-07	8.54524e-07
AT2G21140	-3.98	1.94618e-151	2.6266e-149
AT3G22640	-3.96	1.31857e-16	1.00355e-15
AT1G02800	-3.94	2.19245e-151	2.93656e-149
AT2G23110	-3.93	1.54685e-62	4.83185e-61
AT2G22760	-3.91	0.000211177	0.000555267
AT3G29370	-3.9	1.75209e-67	6.19539e-66
AT4G32460	-3.89	1.3173e-209	4.1589e-207
AT5G01330	-3.86	1.36177e-46	3.05146e-45
AT1G44830	-3.84	1.49002e-33	2.30478e-32
AT2G17850	-3.84	7.97192e-08	3.24008e-07
AT5G03890	-3.8	1.22381e-17	9.83498e-17
AT4G22490	-3.78	1.42202e-143	1.65403e-141
AT1G75900	-3.77	2.74077e-63	8.6996e-62
AT1G03880	-3.76	8.86224e-08	3.583e-07
AT5G15290	-3.76	2.8845e-167	4.85695e-165
AT3G22500	-3.75	2.87238e-12	1.69392e-11
AT2G19660	-3.74	1.30298e-118	1.07648e-116
AT2G34020	-3.73	3.84958e-111	2.92106e-109
AT2G41260	-3.73	7.20487e-35	1.16544e-33
AT1G17810	-3.71	3.37737e-57	9.64652e-56
AT2G14900	-3.7	1.63678e-57	4.69778e-56
AT3G17050	-3.7	2.56422e-100	1.65458e-98
AT1G72070	-3.69	1.58141e-71	6.14489e-70
AT5G15230	-3.68	5.99339e-12	3.45946e-11
AT1G14930	-3.68	1.93611e-07	7.55807e-07
AT2G01610	-3.68	9.46913e-16	6.84161e-15
AT5G50750	-3.65	3.39037e-75	1.41039e-73
AT5G02200	-3.64	7.47867e-09	3.34996e-08
AT1G23060	-3.63	2.94154e-80	1.33693e-78
AT4G34770	-3.63	1.41698e-68	5.12316e-67
AT5G60760	-3.62	1.30839e-91	7.29729e-90
AT1G67270	-3.61	4.69497e-06	1.5733e-05
AT5G35660	-3.6	1.50773e-33	2.33012e-32
AT3G59900	-3.58	1.58899e-60	4.76966e-59
AT4G14819	-3.57	1.48212e-09	7.08023e-09
AT3G05260	-3.57	1.82889e-17	1.45325e-16
AT2G02990	-3.55	1.54592e-93	8.90287e-92
AT1G26290	-3.55	2.78377e-35	4.59114e-34
AT2G31980	-3.53	1.88227e-122	1.65565e-120
AT1G19830	-3.53	3.72408e-31	5.28849e-30
AT1G17710	-3.52	2.55347e-16	1.90675e-15
AT3G27660	-3.51	1.34525e-08	5.87985e-08
AT4G01140	-3.51	4.22659e-121	3.68109e-119
AT2G26400	-3.5	3.24074e-30	4.45885e-29
AT1G05835	-3.45	6.08946e-92	3.41783e-90
AT2G25130	-3.45	3.09993e-16	2.30184e-15
AT1G66700	-3.45	1.64855e-40	3.1854e-39
AT4G27440	-3.45	0	0
AT2G26440	-3.42	3.99529e-18	3.30696e-17
AT5G63350	-3.42	3.92033e-36	6.63267e-35
AT2G39855	-3.41	2.36932e-24	2.61483e-23
AT1G15630	-3.41	9.49836e-27	1.14161e-25
AT3G20470	-3.4	9.53839e-200	2.517e-197
AT4G37770	-3.4	9.40177e-19	8.0691e-18
AT4G36110	-3.4	3.68288e-57	1.04852e-55
AT1G29025	-3.39	5.5634e-163	8.78223e-161
AT4G14380	-3.38	1.80774e-42	3.67789e-41
AT1G32350	-3.37	6.76632e-05	0.000192887
AT1G03170	-3.37	2.37943e-05	7.23571e-05
AT2G14840	-3.36	1.24146e-11	7.03045e-11
AT1G53700	-3.36	5.49215e-18	4.51213e-17
AT4G16670	-3.35	3.11261e-82	1.45585e-80
AT1G07985	-3.34	2.56424e-174	4.82296e-172
AT1G28330	-3.34	5.63981e-145	6.64745e-143
AT1G75780	-3.33	4.19343e-123	3.76345e-121
AT1G75450	-3.33	9.93822e-22	9.78873e-21
AT3G14370	-3.32	5.60938e-52	1.4188e-50
AT1G60060	-3.31	1.18426e-63	3.79996e-62
AT3G51810	-3.31	1.23319e-19	1.10449e-18
AT5G22520	-3.3	0.00191139	0.00427818
AT1G62770	-3.3	4.19418e-145	5.01035e-143
AT5G44120	-3.3	1.70923e-29	2.28414e-28
AT3G51410	-3.29	1.26228e-17	1.01257e-16
AT4G30290	-3.28	2.3569e-49	5.654e-48
AT5G09440	-3.26	6.35603e-147	7.74998e-145
AT2G23640	-3.26	8.45936e-08	3.42874e-07
AT2G39030	-3.26	1.95662e-05	6.03192e-05
AT4G13210	-3.26	3.40173e-32	5.02864e-31
AT5G46900	-3.26	5.52734e-27	6.6751e-26
AT5G42600	-3.26	2.99777e-36	5.10111e-35
AT1G66600	-3.24	9.58941e-06	3.08649e-05
AT1G73190	-3.24	8.98702e-16	6.50125e-15
AT5G42930	-3.24	1.60462e-49	3.87564e-48
AT2G41860	-3.23	7.93362e-08	3.22674e-07
AT1G78970	-3.23	3.5602e-20	3.27154e-19
AT1G08500	-3.23	1.34509e-91	7.45492e-90
AT5G02190	-3.22	5.53162e-71	2.10321e-69
AT1G05490	-3.21	1.00928e-20	9.52192e-20
AT4G25260	-3.21	8.86688e-76	3.75039e-74
AT2G39350	-3.21	1.08382e-64	3.56169e-63
AT2G28420	-3.2	8.0316e-32	1.17257e-30
AT4G26890	-3.19	4.4169e-11	2.39837e-10
AT5G09970	-3.19	1.12572e-51	2.82308e-50
AT4G38400	-3.19	1.66377e-136	1.75092e-134
AT4G38580	-3.18	1.55143e-163	2.49358e-161
AT4G21850	-3.16	3.7259e-139	4.0167e-137
AT3G25730	-3.14	1.08591e-49	2.64084e-48
AT4G23030	-3.14	7.62644e-21	7.22203e-20
AT5G54740	-3.14	2.9614e-08	1.25648e-07
AT5G06200	-3.14	6.16332e-14	4.0254e-13
AT1G20620	-3.13	1.07993e-183	2.32844e-181
AT4G12520	-3.13	3.14979e-27	3.85654e-26
AT4G02700	-3.12	4.15041e-20	3.80795e-19
AT4G28520	-3.12	2.00989e-14	1.35268e-13
AT5G63810	-3.11	7.49608e-152	1.02737e-149
AT4G30280	-3.11	2.68792e-94	1.60008e-92
AT5G50175	-3.11	9.65406e-14	6.24529e-13
AT5G13700	-3.1	2.17997e-27	2.68584e-26
AT4G18970	-3.1	1.20576e-125	1.10455e-123
AT1G67910	-3.1	1.02038e-170	1.84084e-168
AT5G19890	-3.09	1.04579e-27	1.31225e-26
AT2G05580	-3.08	1.61318e-19	1.43322e-18
AT5G66650	-3.07	5.1718e-150	6.77314e-148
AT5G18060	-3.06	1.21455e-93	7.0404e-92
AT4G25140	-3.04	2.64496e-11	1.465e-10
AT3G58850	-3.04	1.49229e-77	6.43503e-76
AT2G14420	-3.03	4.77766e-08	1.98891e-07
AT3G21090	-3.03	4.01616e-93	2.30538e-91
AT1G02450	-3.03	1.42145e-09	6.79774e-09
AT5G20710	-3.03	7.36675e-90	3.94679e-88
AT3G01570	-3.02	4.80245e-11	2.59735e-10
AT5G65390	-3.02	1.12952e-149	1.46838e-147
AT5G67520	-3.01	8.89032e-31	1.24945e-29
AT1G64110	-3.01	1.69638e-60	5.0834e-59
AT3G48970	-3.01	1.27241e-88	6.73537e-87
AT4G07820	-3	3.72684e-37	6.5628e-36
AT1G01390	-3	7.82102e-18	6.35458e-17
AT5G51440	-3	9.02043e-56	2.50363e-54
AT4G30370	-2.99	2.43072e-36	4.1562e-35
AT5G22355	-2.98	2.10786e-21	2.04202e-20
AT5G02260	-2.98	1.57074e-83	7.50561e-82
AT1G74650	-2.97	5.01289e-13	3.09455e-12
AT2G34315	-2.97	2.6212e-25	3.00148e-24
AT2G41850	-2.97	5.41875e-34	8.49322e-33
AT1G32170	-2.97	9.65798e-88	5.02215e-86
AT2G40170	-2.97	1.55237e-16	1.1729e-15
AT3G55310	-2.97	2.22654e-11	1.23985e-10
AT2G25770	-2.96	3.27078e-11	1.79588e-10
AT1G69930	-2.95	1.09902e-06	3.95657e-06
AT3G03830	-2.95	5.49957e-24	5.96518e-23
AT1G27670	-2.95	7.8964e-50	1.93363e-48
AT1G13430	-2.95	1.49905e-50	3.70156e-49
AT4G21745	-2.95	2.42551e-23	2.55257e-22
AT4G11190	-2.95	4.01418e-55	1.09862e-53
AT4G39360	-2.94	2.58267e-07	9.93939e-07
AT1G11545	-2.93	4.71564e-85	2.33536e-83
AT1G15550	-2.91	2.62486e-36	4.47517e-35
AT5G02020	-2.91	1.09211e-142	1.23773e-140
AT1G02340	-2.91	1.35621e-44	2.88195e-43
AT1G77950	-2.91	6.70978e-06	2.20377e-05
AT1G20070	-2.9	2.06322e-73	8.27159e-72
AT2G37678	-2.89	1.53523e-98	9.79888e-97
AT5G44417	-2.88	8.60226e-19	7.39009e-18
AT2G44080	-2.88	4.44222e-38	8.00595e-37
AT5G57760	-2.88	1.447e-95	8.91391e-94
AT1G19530	-2.87	6.03538e-63	1.90206e-61
AT4G29270	-2.87	4.25477e-107	3.00897e-105
AT1G52855	-2.87	2.77706e-32	4.10866e-31
AT5G15150	-2.87	3.76385e-124	3.43014e-122
AT1G67750	-2.86	2.64693e-158	3.9998e-156
AT1G62190	-2.86	6.45484e-09	2.90755e-08
AT5G22470	-2.85	1.29511e-06	4.62856e-06
AT1G19250	-2.85	1.02506e-07	4.11516e-07
AT3G10290	-2.85	1.88761e-20	1.76296e-19
AT4G31248	-2.85	2.23898e-09	1.05084e-08
AT1G21520	-2.85	5.01635e-52	1.27244e-50
AT1G19940	-2.84	6.34518e-16	4.62991e-15
AT5G28300	-2.84	1.05036e-34	1.68975e-33
AT1G64390	-2.84	1.38365e-134	1.439e-132
AT5G37670	-2.83	4.15052e-51	1.03792e-49
AT4G14980	-2.83	1.67459e-06	5.91543e-06
AT2G34500	-2.82	9.69435e-22	9.55385e-21
AT5G17850	-2.81	6.00591e-11	3.21285e-10
AT5G18010	-2.81	1.32222e-91	7.35122e-90
AT2G04500	-2.8	8.20492e-11	4.33153e-10
AT2G28630	-2.8	1.37912e-51	3.45367e-50
AT1G54860	-2.8	2.48355e-18	2.08694e-17
AT1G70710	-2.8	2.87187e-130	2.86862e-128
AT3G43250	-2.8	0.0244309	0.0434501
AT5G17700	-2.79	3.27153e-87	1.69125e-85
AT1G28480	-2.78	3.25839e-10	1.6436e-09
AT3G42800	-2.78	1.93055e-43	4.02977e-42
AT4G18280	-2.78	6.56114e-59	1.91737e-57
AT2G38400	-2.77	1.75217e-118	1.44086e-116
AT2G34930	-2.77	2.25624e-09	1.05866e-08
AT1G64640	-2.77	3.20485e-150	4.22849e-148
AT3G50800	-2.77	5.52687e-18	4.53434e-17
AT2G28085	-2.77	1.9591e-07	7.63936e-07
AT1G63560	-2.77	0.00680128	0.0137111
AT1G61260	-2.77	1.07093e-72	4.25482e-71
AT1G02400	-2.76	1.64891e-94	9.88229e-93
AT3G10985	-2.76	6.75095e-86	3.43968e-84
AT4G23870	-2.76	3.70884e-72	1.46041e-70
AT1G02460	-2.76	1.07787e-09	5.20109e-09
AT4G37580	-2.76	3.70818e-67	1.30339e-65
AT5G04770	-2.76	9.15118e-84	4.39655e-82
AT5G14920	-2.75	8.60148e-104	5.849e-102
AT5G66780	-2.75	2.13264e-18	1.79891e-17
AT1G01200	-2.74	6.32785e-22	6.28166e-21
AT5G01790	-2.74	1.03821e-54	2.79384e-53
AT5G66590	-2.73	6.31768e-68	2.2565e-66
AT2G44570	-2.73	9.57618e-29	1.24125e-27
AT1G76650	-2.72	1.69052e-16	1.27402e-15
AT3G05920	-2.72	1.63893e-92	9.25759e-91
AT2G41340	-2.7	2.54329e-26	3.02187e-25
AT1G77120	-2.69	8.86816e-14	5.7474e-13
AT1G77870	-2.69	2.7943e-17	2.19667e-16
AT5G02540	-2.69	9.35198e-62	2.85566e-60
AT4G02290	-2.69	9.87336e-75	4.06902e-73
AT3G48580	-2.69	1.46491e-06	5.20596e-06
AT1G58410	-2.68	7.2551e-36	1.21814e-34
AT2G05910	-2.68	4.38538e-22	4.37795e-21
AT2G27370	-2.68	1.2857e-94	7.78468e-93
AT1G06980	-2.67	2.82971e-54	7.55729e-53
AT3G48260	-2.67	4.26292e-15	2.97899e-14
AT3G48460	-2.66	2.28705e-33	3.51915e-32
AT4G16780	-2.66	2.79767e-66	9.5488e-65
AT3G08030	-2.65	4.94664e-179	1.01694e-176
AT5G53190	-2.65	5.88681e-20	5.35936e-19
AT4G26740	-2.65	3.61486e-05	0.000107125
AT5G47450	-2.64	2.15601e-148	2.70342e-146
AT1G66350	-2.64	1.53908e-79	6.90632e-78
AT3G50890	-2.63	2.03127e-53	5.32833e-52
AT2G42610	-2.63	1.36292e-13	8.73693e-13
AT1G01780	-2.63	3.31394e-42	6.66558e-41
AT5G24910	-2.62	4.89017e-30	6.69181e-29
AT3G52780	-2.62	5.60102e-10	2.77384e-09
AT5G07200	-2.61	8.95638e-06	2.89116e-05
AT5G16340	-2.61	1.48909e-22	1.51392e-21
AT1G09350	-2.61	2.03063e-10	1.04153e-09
AT1G06360	-2.61	9.24399e-105	6.33464e-103
AT2G26150	-2.61	4.63038e-08	1.93098e-07
AT4G02330	-2.61	1.66568e-41	3.31636e-40
AT5G40010	-2.6	8.60305e-11	4.53359e-10
AT1G77200	-2.6	5.49323e-19	4.75847e-18
AT2G20080	-2.6	5.44858e-48	1.26222e-46
AT3G12610	-2.6	1.18469e-156	1.73101e-154
AT5G48900	-2.6	4.3822e-145	5.19982e-143
AT5G39890	-2.59	2.03629e-33	3.14424e-32
AT3G61930	-2.59	6.94181e-13	4.2497e-12
AT1G33170	-2.59	6.07528e-84	2.95085e-82
AT1G53035	-2.59	4.27755e-31	6.06959e-30
AT3G02550	-2.58	2.41442e-43	5.02199e-42
AT2G19960	-2.58	1.34934e-05	4.25552e-05
AT4G00910	-2.58	8.26935e-05	0.000232843
AT2G01422	-2.58	8.50257e-24	9.1606e-23
AT4G37740	-2.58	1.30893e-93	7.56269e-92
AT5G11920	-2.58	1.5276e-62	4.78018e-61
AT5G46040	-2.57	2.64565e-20	2.44768e-19
AT3G55290	-2.57	5.22203e-12	3.03005e-11
AT5G12940	-2.57	2.19566e-44	4.64902e-43
AT2G39320	-2.57	1.74487e-05	5.42452e-05
AT1G62610	-2.57	8.98336e-15	6.16082e-14
AT1G03870	-2.57	1.6551e-94	9.88587e-93
AT3G11550	-2.56	7.92864e-153	1.09514e-150
AT2G11810	-2.56	0.000195789	0.000517035
AT3G26170	-2.54	1.15702e-49	2.80991e-48
AT1G69920	-2.54	3.80284e-11	2.07641e-10
AT4G01360	-2.53	4.06482e-07	1.53429e-06
AT5G11540	-2.53	1.49874e-23	1.59433e-22
AT1G26945	-2.53	2.44999e-23	2.57531e-22
AT4G31830	-2.53	0.000106164	0.000293692
AT1G56600	-2.53	1.79436e-05	5.56852e-05
AT4G01410	-2.52	2.41955e-48	5.65841e-47
AT3G02620	-2.52	7.38644e-19	6.37036e-18
AT4G22710	-2.52	1.5312e-08	6.6597e-08
AT4G22545	-2.51	6.72774e-16	4.90703e-15
AT5G49630	-2.51	3.9968e-33	6.09168e-32
AT2G28670	-2.51	5.32087e-89	2.84208e-87
AT5G44460	-2.51	9.77463e-64	3.14782e-62
AT5G03210	-2.51	2.30221e-29	3.06499e-28
AT4G37870	-2.5	7.613e-48	1.75486e-46
AT1G76240	-2.5	1.52258e-52	3.907e-51
AT3G24450	-2.5	1.80284e-63	5.76387e-62
AT1G09570	-2.49	5.54181e-126	5.10309e-124
AT5G22570	-2.49	3.00858e-23	3.13815e-22
AT1G80160	-2.49	7.47627e-44	1.57358e-42
AT3G17580	-2.49	2.62599e-63	8.35027e-62
AT3G24020	-2.49	2.58571e-69	9.44531e-68
AT1G49130	-2.48	6.54663e-29	8.56731e-28
AT2G03360	-2.48	0.000166099	0.000443601
AT4G33467	-2.48	9.37755e-13	5.70527e-12
AT5G07030	-2.48	4.68792e-65	1.55966e-63
AT2G19590	-2.47	1.18761e-26	1.42063e-25
AT5G39580	-2.46	5.65267e-71	2.14462e-69
AT1G62480	-2.46	4.81688e-32	7.08506e-31
AT1G12845	-2.46	3.81822e-65	1.28095e-63
AT1G01380	-2.46	2.87955e-26	3.40994e-25
AT1G18990	-2.46	0.00476235	0.00989638
AT1G29195	-2.46	4.3228e-66	1.46975e-64
AT3G14225	-2.45	8.4701e-06	2.7437e-05
AT2G21490	-2.45	2.77275e-23	2.89729e-22
AT2G18970	-2.45	9.19607e-10	4.46912e-09
AT1G07690	-2.45	7.98743e-10	3.91076e-09
AT3G50140	-2.44	5.56106e-08	2.29826e-07
AT4G39210	-2.44	2.15688e-11	1.20258e-10
AT3G23790	-2.44	1.22926e-30	1.71533e-29
AT1G54870	-2.44	7.64493e-19	6.58365e-18
AT4G29020	-2.44	1.33018e-32	1.99132e-31
AT3G29575	-2.44	1.07929e-106	7.54225e-105
AT3G11580	-2.43	2.59226e-34	4.11042e-33
AT5G01600	-2.43	9.18556e-143	1.04775e-140
AT4G14465	-2.43	3.03356e-85	1.50655e-83
AT4G16515	-2.43	5.23354e-71	1.99416e-69
AT5G40590	-2.42	1.70576e-16	1.28495e-15
AT4G36930	-2.42	2.29884e-109	1.67949e-107
AT5G42890	-2.42	4.26425e-35	6.94857e-34
AT3G03170	-2.42	5.38713e-49	1.27673e-47
AT2G23010	-2.41	1.36458e-49	3.30489e-48
AT1G52750	-2.41	2.17755e-55	6.01549e-54
AT3G29410	-2.4	3.72605e-12	2.18351e-11
AT1G05680	-2.4	1.9378e-30	2.68709e-29
AT5G01380	-2.4	0.0164527	0.030491
AT1G72490	-2.4	2.54804e-12	1.50667e-11
AT2G21540	-2.39	5.62814e-58	1.62061e-56
AT1G31850	-2.39	4.16325e-25	4.72138e-24
AT2G46660	-2.39	3.33608e-15	2.34801e-14
AT2G37640	-2.39	6.91421e-140	7.49958e-138
AT2G02850	-2.39	6.76306e-32	9.89826e-31
AT3G02840	-2.38	0.000915832	0.00218249
AT3G49930	-2.38	6.5026e-22	6.45152e-21
AT4G11310	-2.37	3.81688e-09	1.75644e-08
AT1G65090	-2.37	8.6545e-15	5.94219e-14
AT5G49690	-2.37	5.24657e-74	2.1324e-72
AT1G75590	-2.37	1.69805e-12	1.0163e-11
AT1G44970	-2.36	1.67181e-31	2.41089e-30
AT2G45050	-2.35	8.91935e-08	3.60526e-07
AT4G08950	-2.35	3.88174e-33	5.92653e-32
AT3G44510	-2.35	1.3709e-20	1.28718e-19
AT3G55230	-2.35	5.26167e-62	1.61785e-60
AT3G51895	-2.35	6.30584e-43	1.29787e-41
AT4G34710	-2.35	1.54855e-86	7.95881e-85
AT5G59010	-2.34	6.4188e-60	1.9073e-58
AT4G13580	-2.34	1.93117e-80	8.79977e-79
AT5G51680	-2.34	8.29962e-10	4.05239e-09
AT1G20190	-2.34	4.92334e-57	1.39719e-55
AT1G70990	-2.33	3.78901e-40	7.18002e-39
AT5G18470	-2.33	1.7113e-21	1.66607e-20
AT3G59440	-2.33	7.28508e-07	2.6772e-06
AT5G05965	-2.33	3.14637e-71	1.21724e-69
AT1G23052	-2.32	4.49564e-119	3.74919e-117
AT5G02170	-2.32	5.6966e-10	2.81802e-09
AT4G02090	-2.32	5.45922e-47	1.23584e-45
AT3G28340	-2.32	2.83655e-27	3.48023e-26
AT5G47240	-2.32	8.44195e-73	3.36157e-71
AT5G36100	-2.32	2.69733e-09	1.25795e-08
AT5G14180	-2.3	9.67259e-11	5.08055e-10
AT1G64660	-2.3	7.57268e-60	2.24639e-58
AT4G16500	-2.3	1.31247e-102	8.89059e-101
AT2G32660	-2.3	3.59086e-15	2.5183e-14
AT3G02800	-2.3	0.000733492	0.0017767
AT2G15010	-2.29	0.000546203	0.00135364
AT5G23750	-2.29	2.01278e-101	1.32784e-99
AT2G42870	-2.29	2.04437e-29	2.72788e-28
AT5G39865	-2.29	8.10284e-22	7.99432e-21
AT4G27450	-2.29	1.16419e-120	9.89558e-119
AT1G21525	-2.29	1.91573e-08	8.26504e-08
AT3G19920	-2.28	3.05852e-09	1.4204e-08
AT2G21880	-2.28	2.26631e-13	1.43255e-12
AT1G15330	-2.28	1.14453e-21	1.12544e-20
AT2G34600	-2.28	0.000178239	0.000473519
AT3G23930	-2.28	3.55943e-18	2.95588e-17
AT5G57240	-2.28	2.73977e-75	1.14243e-73
AT2G02630	-2.27	5.75083e-22	5.71849e-21
AT1G07400	-2.27	8.64023e-15	5.9347e-14
AT5G27660	-2.27	8.85809e-40	1.66254e-38
AT1G11600	-2.27	4.62464e-52	1.17815e-50
AT4G17470	-2.27	2.26062e-06	7.88941e-06
AT4G17695	-2.26	1.28924e-07	5.10958e-07
AT3G43270	-2.26	6.96213e-20	6.30586e-19
AT5G22580	-2.26	7.25224e-50	1.77836e-48
AT1G30080	-2.26	6.75512e-12	3.88771e-11
AT1G15010	-2.25	1.82592e-23	1.93655e-22
AT1G26250	-2.24	1.98375e-12	1.18209e-11
AT2G17710	-2.24	8.74856e-89	4.65887e-87
AT5G06370	-2.24	4.86712e-90	2.61552e-88
AT2G35760	-2.23	2.10353e-53	5.50155e-52
AT3G06860	-2.23	1.28548e-131	1.29133e-129
AT5G43520	-2.23	4.35272e-20	3.9915e-19
AT3G16490	-2.23	2.2918e-07	8.8702e-07
AT4G12880	-2.23	3.46787e-33	5.30839e-32
AT5G38010	-2.22	3.60374e-11	1.97136e-10
AT2G29480	-2.22	4.35703e-19	3.79469e-18
AT5G42180	-2.22	2.68152e-39	4.96432e-38
AT5G51670	-2.22	4.28918e-13	2.65707e-12
AT4G38850	-2.22	5.60881e-09	2.54071e-08
AT1G16490	-2.22	0.0193158	0.0352501
AT2G39430	-2.21	2.73121e-70	1.01232e-68
AT5G44920	-2.21	1.28918e-72	5.11049e-71
AT5G15580	-2.21	4.96389e-106	3.45518e-104
AT3G45970	-2.21	2.12614e-24	2.35233e-23
AT1G11362	-2.21	4.94913e-05	0.000143892
AT3G53010	-2.21	6.16352e-08	2.5348e-07
AT3G59350	-2.21	4.12348e-91	2.27113e-89
ATMG00070	-2.21	1.07058e-05	3.42709e-05
AT3G47380	-2.2	5.23904e-19	4.54496e-18
AT4G01335	-2.2	2.19702e-14	1.4719e-13
AT1G24470	-2.2	5.60476e-05	0.000161519
AT1G29090	-2.2	3.6289e-45	7.85299e-44
AT5G51780	-2.19	5.53357e-85	2.73278e-83
AT1G10070	-2.19	2.871e-12	1.69367e-11
AT2G42900	-2.19	2.19926e-12	1.30787e-11
AT2G24300	-2.19	2.07887e-53	5.44509e-52
AT2G28490	-2.19	2.62663e-10	1.33522e-09
AT2G16580	-2.19	9.74621e-05	0.000270975
AT2G32300	-2.19	3.98018e-59	1.16506e-57
AT3G24500	-2.19	4.82812e-30	6.61714e-29
AT4G35070	-2.19	3.39176e-54	9.03107e-53
AT2G06200	-2.18	3.09816e-13	1.93827e-12
AT1G69690	-2.18	1.389e-29	1.86466e-28
AT2G12462	-2.18	4.54411e-46	1.0005e-44
AT2G38500	-2.18	1.08131e-28	1.39748e-27
AT1G52240	-2.18	3.84754e-15	2.69404e-14
AT2G38750	-2.17	1.07485e-78	4.72719e-77
AT4G21830	-2.17	3.33846e-64	1.087e-62
AT1G30750	-2.17	3.52447e-64	1.14545e-62
AT5G43290	-2.17	4.99479e-07	1.86658e-06
AT3G28740	-2.17	8.72864e-107	6.1483e-105
AT5G17860	-2.17	2.71524e-18	2.27946e-17
AT2G19800	-2.16	3.7334e-24	4.07951e-23
AT2G39180	-2.16	2.46723e-63	7.85956e-62
AT4G10560	-2.16	1.16798e-12	7.06219e-12
AT5G52990	-2.15	2.69943e-31	3.86132e-30
AT1G52690	-2.15	3.71568e-17	2.90293e-16
AT2G01450	-2.15	1.03508e-51	2.59947e-50
AT1G30760	-2.15	6.63409e-28	8.3481e-27
AT4G01700	-2.14	4.91929e-29	6.47603e-28
AT5G45670	-2.14	8.37278e-50	2.04745e-48
AT3G55840	-2.14	1.03054e-16	7.89081e-16
AT3G22540	-2.13	3.09185e-22	3.10414e-21
AT2G46600	-2.13	2.3537e-62	7.33924e-61
AT1G17700	-2.13	2.14416e-21	2.07605e-20
AT3G49220	-2.13	5.54518e-48	1.28155e-46
AT2G22860	-2.12	5.41763e-67	1.8818e-65
AT3G15500	-2.11	3.38332e-88	1.78027e-86
AT2G34070	-2.11	3.04267e-88	1.6058e-86
AT2G30930	-2.11	1.94499e-56	5.47569e-55
AT1G72120	-2.11	2.57319e-13	1.62016e-12
AT4G19120	-2.11	6.5657e-46	1.43843e-44
AT1G26730	-2.1	0.000392297	0.000992674
AT5G66390	-2.1	2.07927e-46	4.64748e-45
AT3G24650	-2.1	2.06308e-22	2.08192e-21
AT2G47000	-2.1	5.70527e-21	5.43183e-20
AT5G60100	-2.1	5.96504e-10	2.94751e-09
AT5G67020	-2.1	1.73557e-17	1.38283e-16
AT1G10560	-2.09	9.1773e-09	4.07777e-08
AT3G61490	-2.08	5.84402e-76	2.47775e-74
AT1G08590	-2.08	1.63922e-19	1.45562e-18
AT1G15640	-2.08	5.8598e-12	3.38456e-11
AT1G11740	-2.08	7.11205e-17	5.4813e-16
AT1G07090	-2.08	1.08419e-42	2.21858e-41
AT5G20150	-2.08	4.29645e-35	6.99458e-34
AT2G37130	-2.08	4.36567e-15	3.04838e-14
AT1G18400	-2.07	1.30123e-15	9.32537e-15
AT3G21520	-2.07	0.00285573	0.00619577
AT5G62520	-2.07	7.90477e-19	6.80079e-18
AT4G12290	-2.07	1.35582e-06	4.83869e-06
AT2G43535	-2.07	1.04943e-23	1.12448e-22
AT4G17340	-2.07	3.34079e-63	1.05662e-61
AT5G64750	-2.07	0.000469721	0.00117647
AT1G47760	-2.07	0.00386318	0.00817096
AT1G47510	-2.07	0.000256052	0.000665736
AT3G44990	-2.06	1.49584e-73	6.02426e-72
AT5G41900	-2.06	8.69146e-12	4.96334e-11
AT2G22470	-2.06	1.43283e-52	3.68204e-51
AT1G04250	-2.06	6.0212e-81	2.7579e-79
AT3G13980	-2.06	7.5243e-12	4.31634e-11
AT5G28080	-2.06	1.40153e-18	1.1913e-17
AT4G32280	-2.05	9.2721e-38	1.64589e-36
AT5G02890	-2.05	1.76862e-40	3.40624e-39
AT4G12510	-2.05	7.5843e-72	2.96005e-70
AT2G31083	-2.05	2.75406e-11	1.52162e-10
AT3G63470	-2.05	1.03159e-34	1.66107e-33
AT5G55410	-2.05	8.60289e-06	2.78468e-05
AT5G44130	-2.05	1.26172e-33	1.95506e-32
AT1G04560	-2.05	5.92016e-07	2.19845e-06
AT1G03790	-2.05	2.03147e-70	7.57731e-69
AT2G28840	-2.04	2.97974e-46	6.61279e-45
AT5G57670	-2.04	0.00143245	0.00329075
AT5G49330	-2.04	2.13706e-14	1.43444e-13
AT3G47220	-2.04	2.53226e-06	8.77332e-06
AT4G08300	-2.04	9.22853e-16	6.6705e-15
AT1G74010	-2.04	6.90355e-13	4.2292e-12
AT5G65140	-2.04	0.000172068	0.000458296
AT1G30280	-2.03	4.60264e-32	6.78122e-31
AT3G48240	-2.03	1.89681e-18	1.60304e-17
AT2G22900	-2.02	4.30666e-33	6.54139e-32
AT2G25940	-2.02	2.06116e-08	8.86649e-08
AT1G76230	-2.02	2.17759e-06	7.60563e-06
AT5G58660	-2.02	7.52619e-37	1.3071e-35
AT1G22530	-2.02	8.43814e-30	1.14407e-28
AT5G16360	-2.02	1.19198e-61	3.63348e-60
AT5G22310	-2.01	4.8161e-23	4.99113e-22
AT4G35840	-2.01	1.4201e-33	2.19855e-32
AT1G03106	-2.01	7.63758e-34	1.19498e-32
AT5G24580	-2.01	1.77342e-31	2.55326e-30
AT3G01220	-2.01	1.66865e-73	6.70494e-72
AT5G13870	-2.01	1.73407e-39	3.2238e-38
AT1G66400	-2.01	2.11738e-31	3.03858e-30
AT1G45130	-2.01	5.61088e-38	1.00507e-36
AT4G21570	-2	2.36623e-81	1.08945e-79
AT4G37700	-2	2.10124e-18	1.77326e-17
AT5G59490	-2	7.98549e-08	3.24485e-07
AT4G23400	-2	6.4163e-93	3.6712e-91
AT4G30670	-2	1.72406e-49	4.15843e-48
AT5G23870	-2	3.39677e-26	4.00633e-25
AT5G41080	-2	4.14549e-65	1.38549e-63
AT4G12730	-1.99	2.3244e-70	8.63347e-69
AT5G49800	-1.99	5.10165e-18	4.19913e-17
AT3G18200	-1.99	5.21263e-27	6.30365e-26
AT3G60070	-1.99	9.13582e-50	2.23096e-48
AT5G25250	-1.98	7.58709e-16	5.51108e-15
AT1G16370	-1.98	1.05204e-08	4.64538e-08
AT4G30170	-1.98	3.9192e-30	5.37977e-29
AT1G23070	-1.98	5.4726e-05	0.000157917
AT3G50260	-1.98	3.01229e-33	4.62303e-32
AT4G33120	-1.98	1.96234e-49	4.72028e-48
AT2G30210	-1.98	1.80458e-39	3.34785e-38
AT5G01210	-1.97	1.07809e-92	6.12883e-91
AT4G32810	-1.97	4.61873e-22	4.60311e-21
AT2G17840	-1.97	6.14804e-94	3.61121e-92
AT4G16442	-1.97	6.21984e-65	2.05545e-63
AT1G04240	-1.97	1.71752e-96	1.06547e-94
AT2G42010	-1.97	7.87851e-43	1.61779e-41
AT2G27830	-1.96	1.32921e-31	1.92627e-30
AT3G48115	-1.96	4.50568e-22	4.49551e-21
AT2G12190	-1.96	6.24872e-29	8.18351e-28
AT2G36100	-1.96	4.34143e-34	6.83495e-33
AT3G23800	-1.96	3.702e-71	1.42596e-69
AT2G17730	-1.95	4.01118e-43	8.30417e-42
AT2G35210	-1.95	1.59755e-12	9.57449e-12
AT3G60140	-1.95	2.65797e-87	1.37809e-85
AT5G23220	-1.95	3.65482e-08	1.53851e-07
AT4G01680	-1.95	8.95543e-64	2.89455e-62
AT3G52460	-1.95	1.32089e-16	1.00488e-15
AT4G25580	-1.94	8.6634e-34	1.35428e-32
AT2G01008	-1.94	5.32232e-05	0.000153932
AT3G61830	-1.94	1.02009e-34	1.64404e-33
AT3G55720	-1.94	0.000709513	0.00172595
AT1G20450	-1.94	1.18237e-49	2.86752e-48
AT4G30410	-1.94	1.16246e-54	3.12345e-53
AT5G65300	-1.94	1.05927e-06	3.82438e-06
AT4G29690	-1.94	1.41439e-26	1.68962e-25
AT2G40300	-1.94	1.40147e-72	5.54317e-71
AT4G37890	-1.94	1.25498e-19	1.12288e-18
AT3G42658	-1.94	1.16118e-15	8.32508e-15
AT5G66080	-1.93	1.7061e-15	1.21628e-14
AT5G02230	-1.93	4.27027e-33	6.49169e-32
AT5G45340	-1.93	3.79287e-14	2.50965e-13
AT2G42840	-1.93	6.28908e-123	5.6157e-121
AT1G11960	-1.93	2.98801e-10	1.51326e-09
AT5G26690	-1.93	1.56032e-05	4.88257e-05
AT5G15830	-1.93	5.59048e-28	7.06503e-27
AT5G59590	-1.93	3.04833e-60	9.08845e-59
AT5G62280	-1.93	7.98586e-77	3.42694e-75
AT1G25230	-1.92	1.78148e-84	8.7248e-83
AT2G26370	-1.92	7.59932e-12	4.35655e-11
AT5G44700	-1.92	3.42891e-15	2.41046e-14
AT4G39660	-1.92	1.54139e-21	1.5023e-20
AT4G35770	-1.92	8.51784e-25	9.57377e-24
AT3G54940	-1.92	1.61363e-12	9.6643e-12
AT2G32430	-1.92	2.31234e-23	2.43637e-22
AT5G27520	-1.92	5.34592e-76	2.27201e-74
AT1G18290	-1.91	2.86329e-23	2.99013e-22
AT2G41070	-1.91	1.11125e-70	4.17132e-69
AT2G22890	-1.91	6.23192e-05	0.000178574
AT1G02640	-1.91	1.66793e-27	2.07523e-26
AT4G34250	-1.9	5.39818e-51	1.34422e-49
AT1G68330	-1.9	1.07024e-16	8.19124e-16
AT4G30650	-1.9	1.24871e-43	2.61889e-42
AT4G23820	-1.9	1.59705e-31	2.30497e-30
ATMG00060	-1.9	3.71376e-05	0.000109927
AT1G18140	-1.9	5.90323e-12	3.40853e-11
AT5G61200	-1.9	5.5886e-05	0.000161106
AT5G18030	-1.9	5.57476e-20	5.07788e-19
AT2G40113	-1.9	9.64975e-27	1.15902e-25
AT2G43060	-1.9	9.98287e-36	1.66821e-34
AT3G25290	-1.9	7.70213e-40	1.44712e-38
AT2G27930	-1.9	0.00108705	0.00255505
AT1G01120	-1.9	3.28071e-55	9.00668e-54
AT2G44910	-1.9	0.000657644	0.00160796
AT4G29700	-1.9	7.6301e-71	2.88248e-69
AT1G48470	-1.9	8.63249e-07	3.1488e-06
AT5G40420	-1.9	1.17845e-16	9.00393e-16
AT5G41400	-1.89	2.71032e-20	2.50619e-19
AT3G59690	-1.89	2.34191e-60	7.0059e-59
AT5G26570	-1.89	3.55609e-14	2.35828e-13
AT4G01610	-1.89	2.12302e-40	4.06223e-39
AT5G03720	-1.89	8.04964e-07	2.94714e-06
AT2G36640	-1.89	1.28805e-07	5.10598e-07
AT1G26780	-1.89	0.000451778	0.00113426
AT5G47370	-1.89	2.54277e-62	7.91481e-61
AT3G15670	-1.89	3.1025e-11	1.70507e-10
AT4G27970	-1.89	0.012769	0.0242852
AT3G12500	-1.89	2.58319e-13	1.62588e-12
AT5G10600	-1.89	3.50333e-05	0.000104029
AT3G01260	-1.88	4.41002e-14	2.9028e-13
AT4G21590	-1.88	0.00153582	0.0035032
AT4G39090	-1.88	4.53723e-72	1.78263e-70
AT3G50120	-1.88	0.00167744	0.00379442
AT1G64670	-1.88	1.76228e-39	3.27281e-38
AT5G59570	-1.88	3.44779e-29	4.55582e-28
AT1G48330	-1.88	1.06733e-41	2.13467e-40
AT4G11655	-1.88	1.4376e-22	1.46242e-21
AT3G11150	-1.87	6.53296e-11	3.479e-10
AT5G26960	-1.87	2.30726e-23	2.43246e-22
AT5G07820	-1.87	2.24919e-34	3.56964e-33
AT5G55050	-1.86	1.7377e-17	1.3839e-16
AT1G62660	-1.86	4.73306e-48	1.09961e-46
AT3G16180	-1.86	4.43491e-68	1.59368e-66
AT2G27380	-1.86	0.00213186	0.00473569
AT1G31173	-1.86	1.88202e-06	6.60856e-06
AT4G20260	-1.86	2.58353e-19	2.27587e-18
AT1G01810	-1.86	2.61487e-06	9.04537e-06
AT5G59170	-1.86	0.000551358	0.00136489
AT1G15350	-1.85	6.22125e-54	1.64658e-52
AT3G43670	-1.85	2.16096e-32	3.21327e-31
AT5G66170	-1.85	3.26879e-31	4.65691e-30
AT4G40010	-1.85	2.22985e-05	6.80776e-05
AT1G46554	-1.85	4.92999e-45	1.06037e-43
AT1G23965	-1.85	0.00283228	0.00614715
AT5G42860	-1.85	1.00356e-17	8.10181e-17
AT1G74000	-1.85	3.07028e-06	1.05178e-05
AT2G46400	-1.85	4.79461e-12	2.78753e-11
AT1G77330	-1.85	1.85512e-42	3.76994e-41
AT3G25905	-1.85	0.00471842	0.00981663
AT5G56260	-1.84	1.349e-31	1.95334e-30
AT5G64570	-1.84	5.57705e-25	6.30046e-24
AT1G27461	-1.84	0.0023185	0.0051111
AT3G29250	-1.84	8.34022e-30	1.13166e-28
AT3G55950	-1.84	2.8734e-27	3.523e-26
AT2G32990	-1.84	1.35098e-16	1.02644e-15
AT4G20140	-1.84	1.80932e-41	3.59424e-40
AT1G43020	-1.84	3.88556e-24	4.24053e-23
AT3G25717	-1.84	2.71268e-41	5.37069e-40
AT1G01620	-1.84	5.16521e-38	9.26176e-37
AT1G66060	-1.83	0.00437898	0.00917739
AT3G03850	-1.83	8.31629e-23	8.55833e-22
AT5G57480	-1.83	3.88189e-26	4.56937e-25
AT1G78270	-1.83	4.99191e-38	8.96921e-37
AT4G14270	-1.83	4.46453e-38	8.03796e-37
AT5G65020	-1.83	2.3531e-75	9.83517e-74
AT1G08830	-1.83	8.2531e-42	1.65624e-40
AT1G01480	-1.82	4.69497e-06	1.5733e-05
AT1G26270	-1.82	4.52665e-91	2.48544e-89
AT4G36910	-1.82	2.02746e-40	3.8878e-39
AT5G25460	-1.82	5.29597e-60	1.57631e-58
AT3G28180	-1.82	1.08327e-29	1.46424e-28
AT5G47330	-1.82	1.71851e-10	8.87619e-10
AT2G24220	-1.81	7.32808e-07	2.69244e-06
AT1G76620	-1.81	1.73474e-07	6.79897e-07
AT5G56870	-1.81	5.09414e-62	1.5718e-60
AT5G44610	-1.81	1.35462e-40	2.62031e-39
AT5G10695	-1.81	0.00120189	0.00280261
AT5G23210	-1.81	5.55466e-49	1.31468e-47
AT4G14010	-1.81	7.25352e-19	6.25877e-18
AT3G61680	-1.81	2.7065e-09	1.26189e-08
AT3G24715	-1.81	3.10584e-05	9.28338e-05
AT5G65110	-1.8	6.26231e-98	3.94013e-96
AT1G13260	-1.8	6.49922e-41	1.26968e-39
AT5G03150	-1.8	8.45802e-60	2.50063e-58
AT3G16400	-1.8	8.70597e-16	6.30051e-15
AT2G19570	-1.8	4.65523e-08	1.94023e-07
AT3G59370	-1.8	7.33347e-25	8.26359e-24
AT1G77380	-1.8	3.2248e-35	5.29556e-34
AT1G49650	-1.8	4.60096e-39	8.46461e-38
AT2G33570	-1.8	4.42141e-55	1.20634e-53
AT1G52190	-1.8	1.37304e-25	1.59079e-24
AT1G59860	-1.79	8.84205e-12	5.04771e-11
AT4G36900	-1.79	3.31801e-16	2.45964e-15
AT3G59480	-1.79	1.286e-58	3.73954e-57
AT3G05640	-1.79	4.88079e-10	2.43077e-09
AT1G14370	-1.79	4.48917e-11	2.43686e-10
AT5G26260	-1.79	2.45735e-55	6.76727e-54
AT1G03800	-1.79	0.00194653	0.00435079
AT2G21430	-1.79	3.00232e-07	1.14794e-06
AT4G17670	-1.79	1.39336e-18	1.18493e-17
AT2G21620	-1.78	4.61506e-79	2.04497e-77
AT5G14780	-1.78	2.11548e-70	7.87405e-69
AT1G70830	-1.78	2.70095e-24	2.9734e-23
AT1G69490	-1.78	7.65262e-10	3.75411e-09
AT4G22235	-1.78	1.85205e-17	1.47033e-16
AT1G60190	-1.77	0.000282176	0.000728302
AT5G28646	-1.77	0.00014014	0.000378965
AT3G23250	-1.77	3.73892e-07	1.41733e-06
AT3G29180	-1.77	1.41991e-52	3.65414e-51
AT4G13540	-1.77	2.64044e-21	2.55099e-20
AT4G33740	-1.76	2.14129e-64	7.01075e-63
AT1G07040	-1.76	9.68553e-24	1.03908e-22
AT1G29050	-1.76	2.20707e-20	2.05158e-19
AT2G05710	-1.76	3.20005e-36	5.42444e-35
AT1G70420	-1.76	1.61791e-20	1.51507e-19
AT5G61560	-1.76	3.02565e-06	1.0379e-05
AT5G19740	-1.75	1.17898e-29	1.58996e-28
AT1G20010	-1.75	3.12533e-26	3.69357e-25
AT4G24510	-1.75	5.01981e-39	9.2256e-38
AT1G54010	-1.75	5.14461e-72	2.01678e-70
AT1G49700	-1.75	0.000664716	0.00162435
AT4G35190	-1.75	2.36243e-14	1.57972e-13
AT4G03330	-1.75	1.28032e-10	6.67339e-10
AT5G07680	-1.75	9.31037e-08	3.7573e-07
AT2G37580	-1.75	3.32813e-06	1.13615e-05
AT4G21340	-1.75	7.20854e-08	2.94743e-07
AT3G54000	-1.74	1.37431e-15	9.83717e-15
AT3G45960	-1.74	0.000186169	0.000493178
AT5G11950	-1.74	5.10593e-13	3.14869e-12
AT4G08160	-1.74	1.02605e-19	9.21776e-19
AT5G51750	-1.74	2.39513e-45	5.19581e-44
AT2G01150	-1.74	7.58271e-40	1.4262e-38
AT3G18535	-1.74	2.90225e-28	3.69681e-27
AT5G56880	-1.73	0.00128488	0.00297767
AT1G75240	-1.73	4.42047e-26	5.1895e-25
AT2G46950	-1.73	1.14869e-20	1.07968e-19
AT2G28190	-1.73	7.79182e-41	1.51934e-39
AT2G03020	-1.73	5.33611e-12	3.09421e-11
AT5G06930	-1.73	1.7703e-27	2.19488e-26
AT5G46330	-1.73	3.26095e-27	3.98435e-26
AT1G05810	-1.73	2.06215e-24	2.28582e-23
AT4G31240	-1.73	3.99413e-12	2.33442e-11
AT2G29500	-1.73	9.46976e-09	4.19928e-08
AT5G26660	-1.72	3.28792e-24	3.60834e-23
AT5G57655	-1.72	1.47417e-67	5.22311e-66
AT4G31650	-1.72	3.70329e-06	1.25839e-05
AT5G63140	-1.72	2.68263e-29	3.55273e-28
AT2G31085	-1.72	2.65752e-16	1.98082e-15
AT2G36270	-1.72	2.43142e-15	1.7195e-14
AT3G23090	-1.72	7.20796e-43	1.48182e-41
AT3G11020	-1.72	1.13943e-12	6.89429e-12
AT3G10450	-1.72	5.48656e-15	3.80551e-14
AT5G21050	-1.72	1.81405e-05	5.62281e-05
AT4G39070	-1.72	1.04343e-17	8.41603e-17
AT1G69526	-1.72	6.64046e-62	2.03472e-60
AT1G79130	-1.71	2.83972e-05	8.53413e-05
AT5G25110	-1.71	4.79179e-33	7.25333e-32
AT2G35820	-1.71	2.51743e-06	8.73051e-06
AT3G02110	-1.71	1.4346e-55	3.96927e-54
AT5G67390	-1.71	1.42477e-26	1.70087e-25
AT5G07110	-1.71	4.10052e-40	7.73717e-39
AT4G23500	-1.71	8.01313e-36	1.34286e-34
AT2G05380	-1.71	1.67932e-12	1.00543e-11
AT3G47210	-1.71	3.75849e-08	1.58027e-07
AT4G16146	-1.7	1.27481e-16	9.70654e-16
AT1G19540	-1.7	5.85033e-36	9.87907e-35
AT4G34970	-1.7	8.01224e-18	6.50695e-17
AT4G16210	-1.7	2.85846e-35	4.70118e-34
AT1G17620	-1.7	3.03644e-26	3.59333e-25
AT3G04360	-1.69	0.00025904	0.000672516
AT3G46660	-1.69	5.31809e-09	2.41396e-08
AT4G22680	-1.69	0.00840786	0.016622
AT4G39830	-1.69	8.36592e-06	2.71215e-05
AT1G05510	-1.68	0.00832668	0.0164745
AT3G02040	-1.68	5.90139e-45	1.26163e-43
AT5G01300	-1.68	1.30921e-06	4.678e-06
AT5G64260	-1.68	3.865e-30	5.3095e-29
AT2G39705	-1.68	7.33357e-51	1.82208e-49
AT3G07000	-1.67	0.00645187	0.0130592
AT5G43330	-1.67	5.36818e-56	1.50173e-54
AT5G51790	-1.67	0.0164654	0.0305113
AT2G25160	-1.67	9.53617e-36	1.59508e-34
AT4G21840	-1.67	0.0237384	0.0423591
AT1G56580	-1.67	1.73456e-45	3.77208e-44
AT5G47550	-1.66	1.64354e-35	2.72587e-34
AT1G45015	-1.66	3.22595e-23	3.36092e-22
AT5G11000	-1.66	4.25253e-24	4.62675e-23
AT2G18690	-1.66	1.72109e-20	1.61e-19
AT1G23760	-1.66	5.9184e-21	5.62869e-20
AT4G34530	-1.66	1.89943e-17	1.50659e-16
AT5G57620	-1.66	1.07197e-35	1.78628e-34
AT5G38100	-1.66	0.00014906	0.000400879
AT5G60300	-1.66	1.17e-12	7.07197e-12
AT1G61340	-1.65	4.46143e-18	3.68245e-17
AT4G17280	-1.65	1.64524e-11	9.23132e-11
AT4G28720	-1.65	1.39305e-11	7.86121e-11
AT1G20440	-1.65	1.77634e-81	8.22141e-80
AT5G04470	-1.65	3.05176e-40	5.80786e-39
AT4G13990	-1.65	1.11226e-09	5.35969e-09
AT1G15040	-1.65	5.6475e-18	4.63116e-17
AT1G75750	-1.65	3.01181e-31	4.29772e-30
AT5G63590	-1.64	3.15457e-27	3.8597e-26
AT2G22780	-1.64	4.03197e-65	1.3501e-63
AT5G27890	-1.64	1.06504e-08	4.69574e-08
AT1G50950	-1.64	7.49776e-05	0.000212607
AT3G62090	-1.64	4.42842e-09	2.02521e-08
AT1G17060	-1.64	7.25192e-19	6.25877e-18
AT1G05260	-1.64	6.39403e-65	2.10908e-63
AT4G16160	-1.64	1.35657e-12	8.16898e-12
AT3G55890	-1.63	1.41714e-05	4.45898e-05
AT5G64860	-1.63	4.11477e-21	3.94732e-20
AT3G57140	-1.63	4.50635e-06	1.51439e-05
AT1G30730	-1.63	1.59008e-28	2.04307e-27
AT2G33150	-1.63	2.42665e-18	2.04107e-17
AT5G22740	-1.63	2.84314e-39	5.25252e-38
AT2G25220	-1.63	6.83227e-30	9.29189e-29
AT5G45280	-1.63	7.82055e-16	5.676e-15
AT5G58600	-1.62	1.81388e-21	1.76205e-20
AT2G22500	-1.62	2.9836e-27	3.65558e-26
AT4G33070	-1.62	1.33328e-05	4.20859e-05
AT3G28510	-1.62	0.00194192	0.00434103
AT3G15356	-1.62	2.19841e-47	5.02169e-46
AT2G36460	-1.62	6.13279e-32	9.00562e-31
AT1G04220	-1.62	1.33409e-21	1.30747e-20
AT2G23620	-1.62	5.61611e-16	4.1098e-15
AT1G35230	-1.62	6.36619e-08	2.61511e-07
AT5G52640	-1.62	1.27405e-38	2.32459e-37
AT5G44380	-1.61	1.30906e-38	2.38354e-37
AT3G17100	-1.61	1.79371e-12	1.07138e-11
AT5G65530	-1.61	1.09709e-38	2.00584e-37
AT3G05470	-1.61	3.84989e-08	1.61831e-07
AT3G15510	-1.61	9.23577e-09	4.09963e-08
AT1G04680	-1.61	5.81571e-45	1.24482e-43
AT5G66052	-1.61	4.25207e-67	1.48277e-65
AT1G77640	-1.61	0.000183033	0.000485379
AT4G29110	-1.61	9.22141e-12	5.26258e-11
AT3G03270	-1.61	1.66678e-18	1.41404e-17
AT4G15330	-1.61	2.48446e-11	1.37913e-10
AT3G23760	-1.61	1.34745e-36	2.32646e-35
AT2G44790	-1.61	3.25223e-46	7.19642e-45
AT2G22680	-1.61	8.86459e-17	6.7935e-16
AT2G35880	-1.6	2.20491e-55	6.08155e-54
AT4G37220	-1.6	2.77826e-26	3.2944e-25
AT4G37850	-1.6	0.0015092	0.0034487
AT4G23700	-1.6	2.50802e-10	1.27786e-09
AT2G02820	-1.6	1.52995e-34	2.44571e-33
AT3G16430	-1.6	8.79062e-17	6.73973e-16
AT5G60220	-1.6	9.35744e-15	6.41487e-14
AT5G39970	-1.6	1.87984e-08	8.11615e-08
AT5G20630	-1.6	4.6228e-08	1.92899e-07
AT2G06850	-1.6	5.17203e-33	7.8222e-32
AT3G19390	-1.6	2.92459e-21	2.81934e-20
AT1G67920	-1.59	5.93361e-08	2.4448e-07
AT1G12090	-1.59	1.88934e-38	3.42249e-37
AT2G18350	-1.59	1.38741e-17	1.11143e-16
AT4G05120	-1.59	7.62702e-09	3.4095e-08
AT1G69570	-1.59	2.98099e-46	6.61279e-45
AT5G15860	-1.59	7.89618e-30	1.07223e-28
AT3G12580	-1.59	5.4139e-41	1.06235e-39
AT2G14890	-1.59	1.58917e-47	3.64417e-46
AT5G20790	-1.59	1.58741e-11	8.90966e-11
AT5G12250	-1.59	2.72169e-76	1.16231e-74
AT5G20410	-1.59	7.12495e-12	4.09256e-11
AT5G13080	-1.59	8.96659e-05	0.000250838
AT4G14365	-1.58	1.80636e-13	1.14962e-12
AT5G43060	-1.58	2.57205e-23	2.69395e-22
AT5G24140	-1.58	1.82001e-08	7.87321e-08
AT1G73640	-1.58	2.85634e-12	1.68558e-11
AT4G25830	-1.58	1.74635e-41	3.47306e-40
AT1G76690	-1.58	6.92508e-20	6.28196e-19
AT3G11600	-1.58	3.21714e-19	2.82138e-18
AT1G45163	-1.58	1.13758e-17	9.16286e-17
AT1G53830	-1.58	3.70077e-24	4.04636e-23
AT5G16590	-1.58	3.81491e-24	4.16601e-23
AT4G33040	-1.58	9.57289e-20	8.61317e-19
AT3G45840	-1.58	0.00184206	0.00413662
AT4G30140	-1.58	1.28044e-18	1.09205e-17
AT4G11290	-1.58	4.59381e-41	9.03433e-40
AT2G16060	-1.57	1.09326e-14	7.4485e-14
AT2G22200	-1.57	1.1919e-12	7.19702e-12
AT1G17455	-1.57	4.77303e-12	2.77681e-11
AT3G03640	-1.57	1.52227e-12	9.13566e-12
AT5G49850	-1.57	4.32325e-25	4.89968e-24
AT1G23040	-1.57	1.10278e-28	1.42418e-27
AT3G03470	-1.57	2.47099e-09	1.15574e-08
AT1G14860	-1.57	3.87971e-40	7.34404e-39
AT5G64620	-1.57	9.06417e-33	1.36271e-31
AT3G50350	-1.57	4.3576e-22	4.35267e-21
AT1G10120	-1.57	8.12101e-23	8.36223e-22
AT1G22550	-1.56	5.00503e-14	3.28102e-13
AT5G57970	-1.56	9.04397e-08	3.65313e-07
AT2G30550	-1.56	1.11058e-26	1.32939e-25
AT4G01200	-1.56	1.23594e-09	5.93146e-09
AT5G66330	-1.56	9.59225e-08	3.86312e-07
AT1G76180	-1.56	9.38895e-18	7.59362e-17
AT5G01830	-1.56	4.05543e-10	2.03174e-09
AT1G74490	-1.56	3.87787e-29	5.1203e-28
AT1G26665	-1.56	2.1215e-65	7.14439e-64
AT1G54100	-1.55	3.92087e-17	3.06053e-16
AT1G43910	-1.55	1.52653e-09	7.28644e-09
AT3G05400	-1.55	2.15606e-08	9.26121e-08
AT4G19950	-1.55	1.07571e-07	4.30381e-07
AT3G50900	-1.55	2.11383e-09	9.974e-09
AT5G06570	-1.55	1.85825e-23	1.96965e-22
AT3G03840	-1.55	2.04175e-14	1.37307e-13
AT1G59640	-1.55	1.28649e-05	4.06964e-05
AT5G01700	-1.54	2.52274e-09	1.17963e-08
AT3G21460	-1.54	3.85597e-12	2.25591e-11
AT1G02280	-1.54	3.35089e-43	6.95349e-42
AT3G43960	-1.54	5.18194e-37	9.06199e-36
AT1G45010	-1.54	1.43325e-05	4.50487e-05
AT3G14220	-1.54	1.78352e-17	1.41847e-16
AT1G14120	-1.54	4.21491e-26	4.95146e-25
AT4G08685	-1.54	5.89256e-47	1.33223e-45
AT1G76090	-1.54	4.12897e-33	6.28769e-32
AT5G42290	-1.54	0.00658016	0.0132942
AT3G43850	-1.54	0.00253553	0.00554941
AT1G20900	-1.54	1.00755e-29	1.36292e-28
AT3G07010	-1.54	1.95338e-25	2.24842e-24
AT3G61070	-1.54	1.9851e-17	1.57243e-16
AT1G72330	-1.53	6.38017e-08	2.62024e-07
AT1G22770	-1.53	3.72966e-32	5.50421e-31
AT5G38005	-1.53	3.03854e-05	9.09145e-05
AT2G43000	-1.53	0.000716914	0.00174203
AT1G14687	-1.53	0.00113799	0.00266275
AT4G17610	-1.53	2.56178e-11	1.42027e-10
AT5G27930	-1.53	2.9972e-15	2.11623e-14
AT5G24600	-1.53	0.000170029	0.000453274
AT5G06720	-1.53	0.00469969	0.00978342
AT1G28230	-1.52	7.83218e-13	4.78318e-12
AT2G40340	-1.52	6.04207e-08	2.48717e-07
AT3G11570	-1.52	8.21453e-05	0.00023141
AT5G52310	-1.52	4.74753e-31	6.72028e-30
AT1G27770	-1.52	7.3378e-51	1.82208e-49
AT2G36500	-1.52	1.04059e-11	5.92515e-11
AT1G60610	-1.52	4.49171e-19	3.91006e-18
AT3G04060	-1.52	2.62443e-17	2.06589e-16
AT5G23350	-1.52	1.21654e-27	1.52326e-26
AT2G37170	-1.52	1.79918e-14	1.21364e-13
AT3G13520	-1.52	3.3257e-16	2.4643e-15
AT1G05135	-1.52	6.13549e-16	4.47875e-15
AT4G21600	-1.52	1.56513e-23	1.66295e-22
AT4G39840	-1.51	1.28223e-29	1.72394e-28
AT2G04690	-1.51	2.7749e-46	6.17887e-45
AT4G16760	-1.51	5.04925e-38	9.06302e-37
AT5G47060	-1.51	7.51461e-22	7.4264e-21
AT3G54200	-1.51	4.56046e-34	7.16217e-33
AT4G29190	-1.51	1.13455e-28	1.46415e-27
AT3G43430	-1.51	1.84447e-25	2.12722e-24
AT3G10020	-1.51	2.51014e-40	4.79776e-39
AT5G09290	-1.51	1.87167e-05	5.78516e-05
AT2G29130	-1.51	5.64412e-05	0.000162521
AT3G60520	-1.51	1.40268e-18	1.1917e-17
AT2G34300	-1.51	2.40773e-29	3.20065e-28
AT3G47160	-1.51	1.01687e-26	1.21886e-25
AT1G73965	-1.5	0.011482	0.0220344
AT5G42280	-1.5	1.2422e-05	3.93797e-05
AT4G17350	-1.5	1.14512e-14	7.79879e-14
AT5G44210	-1.5	2.91739e-05	8.75416e-05
AT1G46768	-1.5	1.33959e-08	5.85802e-08
AT2G45310	-1.5	5.70054e-08	2.3526e-07
AT2G07270	-1.5	6.1628e-06	2.03394e-05
AT1G17300	-1.5	6.28297e-11	3.35497e-10
AT4G11370	-1.5	2.26283e-06	7.89557e-06
AT4G33880	-1.5	0.0241995	0.0430905
AT1G67100	-1.5	1.10538e-06	3.9777e-06
AT5G39410	-1.5	1.22846e-12	7.40765e-12
AT2G30360	-1.5	1.74726e-27	2.16783e-26
AT5G66400	-1.5	2.22442e-15	1.5769e-14
AT3G14260	-1.49	2.1006e-23	2.21723e-22
AT2G37930	-1.49	6.34309e-08	2.60683e-07
AT5G64100	-1.49	1.03227e-33	1.60797e-32
AT4G21500	-1.49	0.00459994	0.00959949
AT3G16120	-1.49	2.78482e-07	1.06871e-06
AT3G16500	-1.49	2.51424e-20	2.3322e-19
AT3G20210	-1.49	1.54008e-13	9.83336e-13
AT2G30400	-1.49	0.00601665	0.0122495
AT4G01950	-1.49	1.29407e-27	1.6169e-26
AT1G07050	-1.49	0.00367827	0.0078107
AT2G36780	-1.49	4.28078e-09	1.95921e-08
AT1G68500	-1.49	3.49684e-14	2.31985e-13
AT2G23170	-1.48	7.49837e-31	1.05719e-29
AT1G02770	-1.48	0.000272681	0.000705443
AT1G29120	-1.48	1.7214e-10	8.88855e-10
AT3G18960	-1.48	4.25531e-18	3.51724e-17
AT1G71110	-1.48	2.17278e-14	1.45676e-13
AT4G20320	-1.48	1.51418e-35	2.51368e-34
AT4G23590	-1.48	2.21305e-05	6.76115e-05
AT4G35320	-1.47	4.14743e-22	4.14743e-21
AT5G38550	-1.47	1.03708e-06	3.74996e-06
AT3G13720	-1.47	1.15395e-33	1.78964e-32
AT1G34110	-1.47	7.45792e-29	9.70958e-28
AT5G44670	-1.47	3.30587e-24	3.62579e-23
AT3G19990	-1.47	9.28766e-20	8.36079e-19
AT3G17110	-1.47	1.87392e-22	1.89427e-21
AT4G26940	-1.47	6.84873e-27	8.24833e-26
AT1G21070	-1.47	2.60441e-13	1.63865e-12
AT3G52290	-1.47	1.03303e-15	7.43648e-15
AT1G04620	-1.46	3.11494e-18	2.60142e-17
AT5G39860	-1.46	7.97124e-11	4.21194e-10
AT5G14000	-1.46	5.61474e-27	6.77601e-26
AT5G19230	-1.46	1.01569e-28	1.3146e-27
AT1G55020	-1.46	2.40908e-09	1.12798e-08
AT1G58030	-1.46	4.40773e-31	6.24929e-30
AT5G07000	-1.46	2.60533e-07	1.00179e-06
AT3G04010	-1.46	5.7866e-11	3.09928e-10
AT3G23880	-1.46	3.72388e-23	3.87056e-22
AT3G10190	-1.46	6.01181e-24	6.50881e-23
AT4G34881	-1.46	3.80625e-71	1.46293e-69
AT1G69040	-1.46	1.34016e-17	1.07456e-16
AT3G62860	-1.45	1.58986e-25	1.83597e-24
AT2G28400	-1.45	4.02878e-18	3.33312e-17
AT3G23150	-1.45	3.30602e-11	1.81413e-10
AT1G14540	-1.45	3.10234e-09	1.43962e-08
AT3G23450	-1.45	1.29858e-29	1.7446e-28
AT5G49120	-1.45	0.000350307	0.000892683
AT4G33150	-1.45	5.54301e-22	5.51493e-21
AT2G36890	-1.45	9.01731e-11	4.742e-10
AT2G26330	-1.45	6.17367e-30	8.42861e-29
AT2G39700	-1.45	5.43185e-20	4.95281e-19
AT1G49560	-1.45	1.238e-06	4.43344e-06
AT1G65180	-1.45	0.000322973	0.00082667
AT1G33265	-1.45	5.28309e-11	2.84338e-10
AT3G46640	-1.45	4.82938e-27	5.85219e-26
AT5G49890	-1.45	1.58011e-26	1.88377e-25
AT3G22570	-1.44	2.06327e-06	7.21633e-06
AT3G24730	-1.44	4.97724e-29	6.54745e-28
AT2G19460	-1.44	6.48812e-13	3.98437e-12
AT2G29440	-1.44	2.05133e-17	1.62271e-16
AT4G33560	-1.44	2.72496e-06	9.39494e-06
AT1G33790	-1.44	1.10147e-18	9.43048e-18
AT1G76220	-1.44	0.000110319	0.000304294
AT1G13280	-1.44	8.09863e-29	1.0505e-27
AT4G33220	-1.44	2.23244e-57	6.39702e-56
AT4G17220	-1.44	5.34879e-09	2.42603e-08
AT5G25260	-1.44	0.00440855	0.00922951
AT2G14878	-1.44	1.89308e-11	1.05816e-10
AT2G17500	-1.44	1.0995e-32	1.65018e-31
AT5G10300	-1.43	5.20769e-18	4.28441e-17
AT1G48990	-1.43	0.0280949	0.0491898
AT5G06760	-1.43	1.04087e-14	7.09977e-14
AT2G35710	-1.43	1.17575e-10	6.14097e-10
AT1G07740	-1.43	1.23085e-17	9.88704e-17
AT5G61660	-1.43	2.45004e-23	2.57531e-22
AT1G07720	-1.43	6.54569e-32	9.58806e-31
AT2G39435	-1.43	5.81715e-05	0.000167177
AT5G37790	-1.43	7.05261e-19	6.09136e-18
AT1G22740	-1.43	1.17239e-44	2.49734e-43
AT1G30720	-1.43	1.12544e-09	5.4173e-09
ATMG00160	-1.43	0.000128108	0.00034926
AT1G08050	-1.42	2.26896e-12	1.3475e-11
AT1G15210	-1.42	3.85278e-34	6.08189e-33
AT1G78260	-1.42	3.46666e-24	3.79979e-23
AT5G58320	-1.42	2.43482e-28	3.10813e-27
AT1G63840	-1.42	1.13263e-30	1.5855e-29
AT2G38760	-1.42	5.07708e-29	6.67381e-28
AT5G62490	-1.42	9.39012e-07	3.41038e-06
AT2G36320	-1.42	2.83922e-21	2.74004e-20
AT3G52180	-1.42	1.90168e-06	6.67495e-06
AT5G07830	-1.42	5.26723e-10	2.61733e-09
AT2G19760	-1.42	1.79232e-09	8.50232e-09
AT1G01900	-1.42	1.55829e-11	8.75179e-11
AT1G02700	-1.42	9.55896e-05	0.000265978
AT3G50280	-1.42	0.00123269	0.0028665
ATMG01200	-1.42	0.00124192	0.00288491
AT4G23690	-1.42	4.87127e-21	4.66039e-20
AT4G10840	-1.42	2.83089e-27	3.47571e-26
AT1G53450	-1.41	1.06618e-06	3.84851e-06
AT4G30190	-1.41	2.22965e-22	2.24616e-21
AT2G20780	-1.41	4.40003e-21	4.21183e-20
AT2G18170	-1.41	2.95352e-31	4.21795e-30
AT1G52720	-1.41	1.20319e-40	2.33249e-39
AT1G68725	-1.41	8.94471e-05	0.000250265
AT2G42560	-1.41	0.000313244	0.000803097
AT5G08480	-1.41	0.0188152	0.0344254
AT1G72470	-1.41	8.38524e-46	1.83026e-44
AT4G03960	-1.41	6.81334e-17	5.25567e-16
AT1G64330	-1.41	1.057e-32	1.58775e-31
AT5G55730	-1.41	3.82248e-41	7.53417e-40
AT1G26380	-1.41	3.24074e-05	9.66226e-05
AT2G30505	-1.41	8.86746e-07	3.23051e-06
AT5G50915	-1.41	8.63426e-08	3.49722e-07
AT1G17430	-1.41	5.0449e-19	4.38299e-18
AT2G21060	-1.41	1.41795e-24	1.58067e-23
AT1G67970	-1.4	0.000150727	0.000405116
AT2G40330	-1.4	4.07299e-12	2.37894e-11
AT3G07130	-1.4	1.94877e-11	1.08895e-10
AT2G38490	-1.4	0.000387754	0.000982445
AT3G53670	-1.4	0.000724618	0.00175737
AT3G10660	-1.4	1.24628e-29	1.67688e-28
AT5G07460	-1.4	3.09315e-18	2.58567e-17
AT5G19770	-1.4	7.72673e-52	1.94877e-50
AT2G22840	-1.4	2.33007e-29	3.09975e-28
AT5G67340	-1.39	2.0222e-13	1.28191e-12
AT2G16720	-1.39	1.09656e-31	1.59435e-30
AT1G76500	-1.39	4.39638e-18	3.63045e-17
AT2G40470	-1.39	3.01072e-10	1.52389e-09
AT4G23060	-1.39	1.28704e-37	2.28005e-36
AT1G75540	-1.39	4.11767e-48	9.59163e-47
AT1G51940	-1.39	3.89116e-09	1.78969e-08
AT3G60176	-1.38	5.08574e-18	4.18798e-17
AT2G26560	-1.38	1.07263e-07	4.29251e-07
AT2G23970	-1.38	0.00615121	0.0124932
AT1G31812	-1.38	3.33022e-31	4.7406e-30
AT5G10480	-1.38	3.89935e-47	8.86126e-46
AT1G18970	-1.38	1.72231e-17	1.37287e-16
AT1G67105	-1.38	3.19654e-09	1.48255e-08
AT3G01930	-1.38	1.59499e-27	1.98727e-26
AT1G32090	-1.38	2.14955e-24	2.37526e-23
AT5G16600	-1.38	4.01418e-06	1.35751e-05
AT1G44542	-1.37	0.027428	0.0481651
AT1G65920	-1.37	0.000101402	0.000281265
AT1G22250	-1.37	1.0288e-14	7.02282e-14
AT1G31750	-1.37	6.5671e-06	2.16012e-05
AT1G53180	-1.37	3.61882e-22	3.62497e-21
AT4G13660	-1.37	9.20591e-09	4.08843e-08
AT1G62840	-1.37	0.00130893	0.00302785
AT3G26520	-1.37	1.07473e-47	2.47413e-46
AT4G39010	-1.37	0.00670396	0.0135257
AT5G10180	-1.37	3.28688e-12	1.93063e-11
AT4G28650	-1.37	2.43236e-35	4.01533e-34
AT4G18510	-1.37	2.54345e-09	1.189e-08
AT1G27210	-1.36	1.27413e-27	1.59311e-26
AT3G06850	-1.36	2.65015e-37	4.67612e-36
AT1G29670	-1.36	1.9425e-32	2.89573e-31
AT5G40630	-1.36	1.37391e-18	1.16894e-17
AT3G26510	-1.36	2.09886e-31	3.0169e-30
AT2G19580	-1.36	6.98406e-35	1.13179e-33
AT3G09260	-1.36	1.0593e-08	4.67205e-08
AT1G74420	-1.36	0.00123351	0.00286802
AT2G14060	-1.36	2.22035e-08	9.52119e-08
AT5G57123	-1.35	6.86225e-07	2.5276e-06
AT1G77500	-1.35	2.08924e-10	1.07066e-09
AT5G66880	-1.35	1.87111e-25	2.15653e-24
AT2G28460	-1.35	2.23108e-10	1.14103e-09
AT3G47010	-1.35	7.26736e-06	2.37807e-05
AT5G26740	-1.35	7.59688e-31	1.07022e-29
AT4G31330	-1.35	5.32495e-14	3.48685e-13
AT4G35060	-1.35	3.87026e-21	3.71881e-20
AT2G41410	-1.35	6.15957e-20	5.60191e-19
AT1G78660	-1.35	2.19746e-36	3.76465e-35
AT3G50930	-1.35	1.13863e-06	4.08916e-06
AT4G23440	-1.35	1.24967e-06	4.47341e-06
AT1G09530	-1.35	1.84612e-13	1.17366e-12
AT1G80280	-1.35	6.431e-24	6.94564e-23
AT2G15090	-1.35	2.53213e-06	8.77332e-06
AT4G09480	-1.34	0.0165754	0.0306893
AT4G14548	-1.34	7.51527e-26	8.7472e-25
AT5G08000	-1.34	6.69869e-15	4.62087e-14
AT1G15800	-1.34	2.513e-14	1.67913e-13
AT5G64510	-1.34	0.00368965	0.00783204
AT4G36970	-1.34	2.42723e-49	5.81483e-48
AT4G15160	-1.34	1.10926e-34	1.78289e-33
AT5G63595	-1.34	3.49977e-09	1.61725e-08
AT2G41540	-1.34	1.16695e-32	1.74993e-31
AT2G29125	-1.34	6.29519e-11	3.36048e-10
AT4G02100	-1.34	1.39429e-21	1.36269e-20
AT5G05880	-1.34	3.74094e-06	1.26948e-05
AT1G25320	-1.34	4.05371e-09	1.85913e-08
AT5G18130	-1.34	3.03463e-10	1.53555e-09
AT3G02875	-1.34	2.72822e-09	1.27168e-08
AT4G24110	-1.33	3.79216e-05	0.000112022
AT3G25882	-1.33	4.45629e-17	3.47386e-16
AT4G14640	-1.33	0.000241952	0.000631676
AT3G45600	-1.33	4.12761e-25	4.68396e-24
AT3G45310	-1.33	1.39209e-58	4.04141e-57
AT1G64380	-1.33	7.28388e-29	9.49697e-28
AT5G46180	-1.33	3.23496e-13	2.02171e-12
AT1G72230	-1.33	1.49017e-30	2.07125e-29
AT5G17490	-1.33	6.97913e-18	5.69147e-17
AT5G66460	-1.33	8.83723e-13	5.38581e-12
AT5G16980	-1.33	6.54428e-05	0.000186829
AT4G15390	-1.33	1.02392e-21	1.00796e-20
AT1G04040	-1.33	2.56368e-36	4.37507e-35
AT4G02075	-1.32	1.34562e-11	7.60566e-11
AT3G17120	-1.32	5.33738e-09	2.4221e-08
AT3G11850	-1.32	5.30908e-06	1.76603e-05
AT5G50335	-1.32	6.30426e-05	0.000180501
AT5G59845	-1.32	0.000111867	0.000307975
AT2G21780	-1.32	0.0149069	0.0278687
AT3G02250	-1.32	0.00508871	0.0105066
AT1G60970	-1.32	0.0123125	0.0234979
AT1G11000	-1.31	1.12287e-19	1.00773e-18
AT4G20110	-1.31	7.55241e-06	2.46359e-05
AT1G72140	-1.31	4.80062e-09	2.18863e-08
AT5G24100	-1.31	4.21807e-18	3.4881e-17
AT5G55340	-1.31	4.97292e-06	1.65952e-05
AT4G15530	-1.31	1.53233e-05	4.80346e-05
AT5G11970	-1.31	6.03918e-34	9.45729e-33
AT3G45700	-1.31	9.99202e-14	6.45683e-13
AT3G25900	-1.31	2.23212e-19	1.97517e-18
AT1G44170	-1.31	1.37574e-36	2.37298e-35
AT3G47200	-1.31	0.000167884	0.000448028
AT3G12710	-1.3	2.68323e-11	1.48481e-10
AT1G56300	-1.3	3.30134e-16	2.44831e-15
AT2G37530	-1.3	0.000796326	0.00191604
AT1G06620	-1.3	2.50663e-22	2.52233e-21
AT1G22500	-1.3	2.87865e-11	1.58748e-10
AT2G47270	-1.3	7.71285e-16	5.60013e-15
AT5G41260	-1.3	6.63481e-25	7.48586e-24
AT4G22770	-1.3	7.44554e-08	3.03802e-07
AT4G29140	-1.3	3.93414e-07	1.48814e-06
AT3G15518	-1.3	3.53381e-24	3.86859e-23
AT3G61630	-1.3	6.86436e-13	4.20665e-12
AT1G59900	-1.3	5.26373e-32	7.7359e-31
AT4G26400	-1.3	6.53845e-32	9.58538e-31
AT1G06002	-1.3	3.20771e-25	3.6565e-24
AT1G65320	-1.29	5.49546e-18	4.51276e-17
AT4G25990	-1.29	4.25178e-15	2.97238e-14
AT1G13210	-1.29	6.58323e-15	4.54477e-14
AT5G57170	-1.29	9.51382e-47	2.14546e-45
AT4G34419	-1.29	2.58037e-10	1.31321e-09
AT1G04820	-1.29	1.17198e-48	2.76274e-47
AT3G20660	-1.29	4.76967e-16	3.50489e-15
AT1G64970	-1.29	3.60788e-08	1.51947e-07
AT1G33440	-1.29	4.89644e-08	2.03548e-07
AT4G22130	-1.29	5.47041e-21	5.21385e-20
AT1G44160	-1.29	4.66651e-09	2.12968e-08
AT5G22555	-1.29	0.0234728	0.0419304
AT3G11210	-1.29	4.83893e-26	5.66571e-25
AT1G57990	-1.28	1.90319e-35	3.14765e-34
AT3G10120	-1.28	2.76777e-09	1.2891e-08
ATMG01360	-1.28	1.14158e-06	4.09895e-06
AT1G65985	-1.28	2.39778e-05	7.28399e-05
AT3G17790	-1.28	1.19136e-07	4.74182e-07
AT4G26670	-1.28	4.70978e-11	2.55113e-10
AT1G55840	-1.28	4.19732e-41	8.26377e-40
AT1G22600	-1.28	2.24572e-05	6.85266e-05
AT2G32580	-1.28	2.58229e-33	3.96655e-32
AT4G34260	-1.27	6.72118e-29	8.78924e-28
AT3G48550	-1.27	1.07623e-06	3.88084e-06
AT5G14690	-1.27	4.85989e-30	6.65552e-29
AT5G62200	-1.27	1.21801e-30	1.70099e-29
AT4G17615	-1.27	2.33019e-14	1.55934e-13
AT4G01850	-1.27	7.33767e-11	3.89346e-10
AT3G03280	-1.27	1.1909e-09	5.72303e-09
AT2G40160	-1.27	1.92037e-07	7.50325e-07
AT3G59710	-1.27	2.62284e-06	9.07116e-06
AT3G05900	-1.27	1.29301e-38	2.35674e-37
AT4G04460	-1.27	4.24522e-05	0.000124677
AT1G26850	-1.27	4.04293e-44	8.52972e-43
AT4G17500	-1.27	2.76941e-16	2.06161e-15
AT1G55760	-1.27	1.37117e-13	8.78659e-13
AT1G26570	-1.27	9.92995e-15	6.79155e-14
AT1G63220	-1.27	6.86983e-24	7.40601e-23
AT4G25810	-1.27	9.42556e-09	4.18073e-08
AT1G17640	-1.27	2.77965e-05	8.36356e-05
AT5G65310	-1.27	1.17541e-28	1.51467e-27
AT4G17170	-1.27	1.03637e-54	2.79315e-53
AT1G56660	-1.26	4.78375e-08	1.99098e-07
AT1G25450	-1.26	4.7996e-20	4.39673e-19
AT2G34650	-1.26	5.66477e-11	3.0377e-10
AT1G18570	-1.26	3.10791e-11	1.70752e-10
AT5G07330	-1.26	2.46582e-05	7.47654e-05
AT5G65430	-1.26	3.88072e-27	4.7318e-26
AT1G51760	-1.26	1.50877e-36	2.59991e-35
AT1G61170	-1.26	3.69993e-26	4.35808e-25
AT2G41180	-1.26	3.18934e-18	2.65979e-17
AT1G26960	-1.26	1.25164e-16	9.53833e-16
AT1G72520	-1.26	0.00299404	0.00647201
AT1G80520	-1.26	0.00484929	0.0100558
AT3G23050	-1.26	7.78937e-57	2.20346e-55
AT4G15093	-1.26	1.49624e-08	6.51246e-08
AT1G29460	-1.26	2.25777e-15	1.5999e-14
AT4G36945	-1.26	1.81795e-09	8.62159e-09
AT4G21980	-1.25	1.42512e-45	3.10297e-44
AT5G23530	-1.25	5.67245e-19	4.90891e-18
AT5G62865	-1.25	1.38381e-22	1.40932e-21
AT1G77690	-1.25	1.43103e-13	9.15042e-13
AT1G55210	-1.25	5.92081e-14	3.86844e-13
AT1G09575	-1.25	2.88244e-06	9.91084e-06
AT1G15230	-1.25	4.20188e-05	0.000123466
AT3G05490	-1.25	3.27724e-13	2.04596e-12
AT1G72200	-1.25	3.78443e-17	2.95533e-16
AT2G01300	-1.25	0.00218425	0.00483929
AT5G40540	-1.25	1.27628e-07	5.06162e-07
AT3G13950	-1.25	0.00606553	0.0123433
AT3G12920	-1.25	1.00532e-26	1.20584e-25
AT4G27720	-1.25	4.53491e-43	9.37746e-42
AT4G12550	-1.25	6.42416e-13	3.94783e-12
AT1G07430	-1.25	0.00043854	0.00110353
AT1G07135	-1.24	3.23542e-17	2.53331e-16
AT3G07990	-1.24	8.82916e-08	3.57207e-07
AT1G15500	-1.24	3.89406e-21	3.73762e-20
AT4G38210	-1.24	3.98667e-09	1.83219e-08
AT5G03120	-1.24	3.31695e-18	2.7597e-17
AT5G50360	-1.24	0.000269863	0.000698768
AT3G48520	-1.24	0.00016188	0.000433118
AT1G76930	-1.24	8.63903e-27	1.03974e-25
AT2G42570	-1.24	2.09992e-24	2.32477e-23
AT3G60130	-1.24	6.52755e-33	9.83863e-32
AT2G03590	-1.24	3.34006e-12	1.96057e-11
AT4G14960	-1.24	6.98929e-25	7.88078e-24
AT4G30400	-1.24	4.0782e-24	4.44255e-23
AT1G61590	-1.24	0.000256302	0.000666091
AT3G58680	-1.24	6.79528e-29	8.87957e-28
AT2G34350	-1.24	5.03762e-05	0.000146272
AT2G32210	-1.24	2.61109e-05	7.89535e-05
AT3G10320	-1.24	1.76514e-05	5.48561e-05
AT4G21390	-1.24	7.96709e-08	3.23886e-07
AT4G04745	-1.24	6.52361e-08	2.6779e-07
AT1G48370	-1.23	8.09165e-10	3.95632e-09
AT1G10090	-1.23	4.93016e-07	1.8436e-06
AT1G01300	-1.23	1.76347e-22	1.78569e-21
AT4G24275	-1.23	2.95965e-12	1.74364e-11
AT1G18270	-1.23	6.0117e-22	5.97117e-21
AT1G72100	-1.23	5.18201e-05	0.000150243
AT5G49015	-1.23	0.000113391	0.00031178
AT5G53360	-1.23	6.10523e-10	3.01509e-09
AT2G44500	-1.23	6.06347e-43	1.25236e-41
AT3G14850	-1.23	1.99235e-08	8.5851e-08
AT5G54240	-1.23	1.2256e-07	4.87043e-07
AT1G69510	-1.23	6.15495e-37	1.07211e-35
AT2G24800	-1.23	0.0030545	0.00659144
AT4G37050	-1.23	0.00835726	0.0165276
AT1G20693	-1.23	1.81676e-30	2.52122e-29
AT3G11340	-1.23	2.04557e-24	2.26887e-23
AT1G28370	-1.23	0.00802359	0.0159372
AT2G19970	-1.23	6.7227e-10	3.30987e-09
AT1G21980	-1.23	3.20883e-12	1.88667e-11
AT1G76160	-1.23	3.30012e-09	1.52939e-08
AT3G20510	-1.22	1.98848e-27	2.4602e-26
AT2G45210	-1.22	2.40633e-13	1.51726e-12
AT5G19140	-1.22	1.46625e-39	2.73453e-38
AT3G50210	-1.22	4.84856e-08	2.017e-07
AT2G36790	-1.22	0.000300954	0.000773381
AT2G44360	-1.22	1.89864e-05	5.86441e-05
AT1G20630	-1.22	1.37356e-08	5.99916e-08
AT3G16420	-1.22	4.18603e-19	3.64936e-18
AT2G42060	-1.22	1.74635e-09	8.29094e-09
AT2G22425	-1.22	0.000133518	0.000362445
AT5G23840	-1.22	5.23864e-07	1.95207e-06
AT2G46620	-1.22	4.0983e-26	4.82089e-25
AT4G25760	-1.22	1.42545e-08	6.21044e-08
AT5G19170	-1.22	7.03047e-10	3.45466e-09
AT5G04060	-1.22	2.46743e-23	2.58743e-22
AT1G05170	-1.22	4.57712e-25	5.18408e-24
AT5G01215	-1.22	2.28022e-06	7.95153e-06
AT1G02570	-1.22	0.0214953	0.0387833
AT3G60530	-1.22	1.14663e-20	1.07832e-19
AT4G34860	-1.22	6.97777e-16	5.0873e-15
AT4G34760	-1.22	3.33224e-16	2.46812e-15
AT3G02700	-1.22	5.37563e-18	4.42052e-17
AT2G07709	-1.22	1.03291e-08	4.56202e-08
AT2G22450	-1.21	5.82773e-22	5.7917e-21
AT3G28910	-1.21	1.66792e-16	1.25752e-15
AT3G50500	-1.21	3.39236e-15	2.38667e-14
AT5G36180	-1.21	6.4273e-05	0.000183726
AT5G64640	-1.21	2.11096e-12	1.25663e-11
AT5G06690	-1.21	8.1906e-10	4.00248e-09
AT4G27260	-1.21	2.242e-25	2.5706e-24
AT1G80300	-1.21	6.65211e-39	1.22001e-37
AT2G41110	-1.21	8.71566e-11	4.5902e-10
AT1G67600	-1.21	1.12112e-07	4.47537e-07
AT5G11150	-1.21	4.88526e-11	2.64052e-10
AT5G22940	-1.21	5.42874e-10	2.69229e-09
AT3G02770	-1.21	1.40791e-29	1.88762e-28
AT3G53990	-1.21	0.00564649	0.0115664
AT1G64710	-1.21	1.31033e-18	1.11647e-17
AT1G17080	-1.21	2.57157e-16	1.91918e-15
AT1G31040	-1.21	0.00157889	0.00358941
AT5G39050	-1.2	2.08811e-11	1.16607e-10
AT2G22000	-1.2	0.000353862	0.000900833
AT1G68800	-1.2	0.00504351	0.0104255
AT5G24290	-1.2	5.85295e-11	3.13386e-10
AT1G09460	-1.2	1.47675e-19	1.31532e-18
AT2G44370	-1.2	5.91921e-15	4.09467e-14
AT1G22360	-1.2	3.13754e-25	3.57882e-24
AT5G53830	-1.2	2.13483e-14	1.43371e-13
AT1G09430	-1.2	4.79466e-16	3.52033e-15
AT4G09890	-1.2	5.14277e-21	4.91216e-20
AT1G67480	-1.2	5.43366e-27	6.56644e-26
AT1G64700	-1.2	4.39289e-05	0.00012865
AT5G45110	-1.2	2.39719e-27	2.94936e-26
AT2G29420	-1.2	3.68913e-31	5.24307e-30
AT5G61570	-1.2	4.60422e-12	2.68124e-11
AT5G20740	-1.2	9.81957e-09	4.34459e-08
AT5G03260	-1.2	4.20467e-27	5.11622e-26
AT1G29980	-1.2	3.50532e-25	3.9906e-24
AT4G30340	-1.2	2.89829e-11	1.59631e-10
AT4G32350	-1.2	2.47047e-12	1.46276e-11
AT1G14890	-1.2	6.53964e-07	2.41329e-06
AT4G28410	-1.19	4.66664e-19	4.05834e-18
AT1G62790	-1.19	8.60943e-19	7.39265e-18
AT5G64330	-1.19	4.58861e-19	3.99245e-18
AT1G68560	-1.19	5.78073e-37	1.00892e-35
AT5G03960	-1.19	6.73396e-08	2.75913e-07
AT5G23400	-1.19	5.13927e-05	0.000149077
AT1G08670	-1.19	4.85978e-09	2.21503e-08
AT4G18550	-1.19	2.89811e-07	1.11026e-06
AT4G01575	-1.19	0.000206929	0.000544744
AT3G48780	-1.19	0.00380331	0.00805494
AT1G07380	-1.19	0.0125294	0.0238707
AT3G06420	-1.19	2.71879e-19	2.39146e-18
AT1G30935	-1.19	0.00550952	0.0113042
AT1G80090	-1.19	0.00646371	0.0130753
AT1G01070	-1.19	7.86722e-07	2.88334e-06
AT5G64370	-1.19	2.34304e-22	2.35905e-21
AT4G20830	-1.19	8.88965e-34	1.38842e-32
AT5G27600	-1.19	1.20085e-37	2.1295e-36
AT3G10810	-1.19	0.00252263	0.00552459
AT5G03280	-1.19	2.19886e-20	2.0461e-19
AT3G23030	-1.19	7.47735e-29	9.72771e-28
AT1G67760	-1.19	0.000232633	0.000608425
AT5G21280	-1.19	6.18978e-11	3.3072e-10
AT4G35790	-1.19	2.85339e-46	6.34565e-45
AT2G31990	-1.18	0.0119644	0.0228731
AT1G34510	-1.18	8.78768e-09	3.91154e-08
AT1G78210	-1.18	5.43876e-09	2.46621e-08
AT1G73500	-1.18	1.32246e-22	1.34917e-21
AT1G61370	-1.18	0.000869484	0.00207989
AT5G62930	-1.18	8.34889e-31	1.17429e-29
AT3G20015	-1.18	5.4331e-16	3.97753e-15
AT3G60930	-1.18	6.01187e-19	5.19755e-18
AT1G77000	-1.18	0.00517515	0.0106689
AT5G02560	-1.18	1.49806e-11	8.43492e-11
AT1G19370	-1.18	4.52169e-17	3.51709e-16
AT1G15380	-1.18	2.01049e-08	8.65905e-08
AT3G20120	-1.18	1.23922e-12	7.46996e-12
AT2G41230	-1.18	2.50695e-08	1.06931e-07
AT3G10300	-1.18	3.2869e-10	1.65609e-09
AT1G02810	-1.18	4.95627e-17	3.84834e-16
AT1G09250	-1.18	4.50701e-13	2.7881e-12
AT1G66800	-1.18	1.14236e-05	3.63843e-05
AT2G05518	-1.18	4.42109e-13	2.73686e-12
AT5G60020	-1.18	7.26394e-15	5.00298e-14
AT3G20810	-1.18	2.95049e-22	2.96559e-21
AT5G11460	-1.18	0.00208074	0.00462969
AT2G39210	-1.17	1.72013e-09	8.17083e-09
AT5G25820	-1.17	0.00230322	0.00507995
AT3G58710	-1.17	1.32039e-05	4.17163e-05
AT4G01525	-1.17	2.5837e-05	7.81387e-05
AT1G08010	-1.17	2.17591e-12	1.29441e-11
AT3G22200	-1.17	5.54671e-33	8.36739e-32
AT3G17820	-1.17	1.68398e-14	1.13767e-13
AT1G19180	-1.17	2.79181e-13	1.75219e-12
AT1G60960	-1.17	2.77521e-25	3.17372e-24
AT1G18870	-1.17	0.000536434	0.00133111
AT1G34270	-1.17	0.00645204	0.0130592
AT5G64572	-1.17	0.00998088	0.0194205
AT4G31590	-1.17	1.67064e-35	2.76823e-34
AT3G09490	-1.17	0.000110999	0.000305871
AT5G35740	-1.17	7.81272e-10	3.8284e-09
AT5G44250	-1.17	1.59892e-06	5.66057e-06
AT5G21130	-1.17	0.0265457	0.0467924
AT1G67070	-1.17	3.23527e-06	1.10552e-05
AT4G36648	-1.17	0.00571515	0.0116908
AT4G28270	-1.17	3.48441e-24	3.81687e-23
AT4G27130	-1.17	3.11154e-19	2.73013e-18
AT1G06080	-1.17	5.91668e-14	3.86717e-13
AT3G49160	-1.17	1.57278e-12	9.43243e-12
AT1G26420	-1.17	0.0203372	0.0368744
AT3G50440	-1.17	6.55029e-22	6.49518e-21
AT4G21215	-1.17	2.56664e-29	3.40421e-28
AT5G44260	-1.17	9.88891e-18	7.98702e-17
AT1G03090	-1.16	2.02121e-07	7.86596e-07
AT3G16370	-1.16	2.13954e-16	1.60556e-15
AT5G10450	-1.16	5.44615e-28	6.88949e-27
AT2G36410	-1.16	4.38677e-14	2.88857e-13
AT1G50010	-1.16	4.47059e-27	5.42857e-26
AT4G05390	-1.16	1.82553e-18	1.54502e-17
AT5G66920	-1.16	4.72308e-33	7.15545e-32
AT4G14750	-1.16	2.66722e-17	2.09864e-16
AT5G05320	-1.16	2.2178e-09	1.04146e-08
AT2G44410	-1.16	5.44769e-28	6.88949e-27
AT3G61790	-1.16	3.56359e-11	1.95059e-10
AT4G37010	-1.16	3.02704e-17	2.37331e-16
AT1G01470	-1.16	1.53272e-17	1.22451e-16
AT2G41200	-1.16	2.75697e-08	1.17312e-07
AT4G23790	-1.16	1.39686e-16	1.05948e-15
AT3G51970	-1.16	1.95873e-07	7.63936e-07
AT4G14440	-1.15	1.25438e-22	1.28193e-21
AT2G32280	-1.15	1.37467e-06	4.90398e-06
AT1G14440	-1.15	5.46878e-10	2.71062e-09
AT3G24503	-1.15	7.76135e-13	4.74319e-12
AT4G13710	-1.15	8.15795e-06	2.65036e-05
AT2G43290	-1.15	3.61192e-31	5.13748e-30
AT3G15530	-1.15	4.56143e-34	7.16217e-33
AT3G50980	-1.15	1.19191e-09	5.72634e-09
AT5G17910	-1.15	1.51894e-23	1.61484e-22
AT2G45350	-1.15	0.00328325	0.00704465
AT5G39760	-1.15	4.09122e-14	2.69797e-13
AT4G20890	-1.15	5.37563e-26	6.28579e-25
AT1G80110	-1.15	1.01063e-05	3.24399e-05
AT5G17550	-1.15	2.96426e-10	1.50167e-09
AT4G33640	-1.15	7.11823e-35	1.15248e-33
AT4G04955	-1.15	9.18869e-23	9.43963e-22
AT4G17260	-1.15	3.22492e-07	1.22854e-06
AT3G52450	-1.15	1.08199e-12	6.55795e-12
AT5G25440	-1.15	0.000839779	0.00201265
AT4G37240	-1.15	3.40304e-15	2.39323e-14
AT4G17100	-1.15	2.52551e-14	1.68685e-13
AT3G05290	-1.15	1.94434e-13	1.23432e-12
AT5G51100	-1.15	1.20579e-09	5.78988e-09
AT4G31500	-1.14	4.50106e-27	5.46182e-26
AT2G29730	-1.14	2.95688e-05	8.86362e-05
AT5G20270	-1.14	1.19432e-14	8.1276e-14
AT5G08260	-1.14	1.89756e-14	1.27806e-13
AT5G20280	-1.14	1.56884e-10	8.12928e-10
AT1G72160	-1.14	8.35369e-05	0.000234993
AT1G31070	-1.14	4.64762e-11	2.52055e-10
AT1G30570	-1.14	0.0170165	0.0314412
AT3G15770	-1.14	5.09166e-09	2.31594e-08
AT3G28210	-1.14	1.79465e-05	5.56852e-05
AT4G22780	-1.14	1.02217e-14	6.9857e-14
AT1G75190	-1.14	3.14082e-14	2.08836e-13
AT3G08860	-1.14	0.00398602	0.00841365
AT5G45490	-1.14	8.91864e-21	8.44119e-20
AT3G02170	-1.14	4.4178e-14	2.90684e-13
AT1G32640	-1.14	1.71347e-27	2.1274e-26
AT2G44740	-1.14	4.41813e-17	3.44564e-16
AT4G12040	-1.14	1.2275e-24	1.37182e-23
AT4G19670	-1.14	1.14166e-16	8.73034e-16
AT1G63500	-1.13	7.70404e-32	1.12568e-30
AT2G03850	-1.13	0.000387282	0.000981529
AT4G34990	-1.13	3.05205e-11	1.67787e-10
AT4G21410	-1.13	9.85215e-23	1.01036e-21
AT4G19900	-1.13	0.00231013	0.00509392
AT1G70330	-1.13	2.5913e-30	3.58204e-29
AT3G56210	-1.13	2.19254e-11	1.2213e-10
AT4G36250	-1.13	9.15195e-22	9.02434e-21
AT3G20340	-1.13	5.19746e-15	3.61065e-14
AT2G02100	-1.13	7.79436e-41	1.51934e-39
AT1G03410	-1.13	0.00207225	0.00461254
AT5G48412	-1.13	5.33614e-11	2.86931e-10
AT3G17680	-1.13	1.08117e-09	5.21559e-09
AT3G62020	-1.13	0.0017146	0.00387202
AT1G04310	-1.13	3.24516e-07	1.23599e-06
AT3G10740	-1.13	1.23212e-16	9.39463e-16
AT3G49950	-1.13	0.00112685	0.00263876
AT1G74020	-1.13	6.58961e-21	6.26031e-20
AT2G25690	-1.13	1.09421e-05	3.4964e-05
AT1G71960	-1.13	3.63439e-15	2.54681e-14
AT4G24220	-1.12	2.14332e-18	1.80706e-17
AT2G27035	-1.12	7.60678e-05	0.000215422
AT2G22930	-1.12	6.95647e-07	2.55963e-06
AT2G17370	-1.12	2.99478e-05	8.96811e-05
AT3G27390	-1.12	1.2243e-29	1.64982e-28
AT4G02520	-1.12	5.21949e-14	3.41907e-13
AT1G72600	-1.12	7.26707e-10	3.56795e-09
AT5G24240	-1.12	8.8581e-06	2.86257e-05
AT5G18690	-1.12	4.01748e-15	2.81081e-14
AT3G09020	-1.12	1.26174e-08	5.52988e-08
AT4G39670	-1.12	9.43992e-05	0.00026308
AT4G22810	-1.12	1.78376e-13	1.13564e-12
AT4G21620	-1.12	2.67632e-09	1.24914e-08
AT1G09415	-1.12	3.34431e-23	3.47808e-22
AT5G05410	-1.12	2.13516e-14	1.43371e-13
AT3G17020	-1.12	2.14876e-24	2.37526e-23
AT1G74100	-1.11	1.07737e-33	1.67381e-32
AT4G30350	-1.11	5.49858e-08	2.27456e-07
AT1G12780	-1.11	2.07165e-23	2.1919e-22
AT1G04990	-1.11	3.24648e-10	1.63806e-09
AT1G60160	-1.11	4.51851e-07	1.69864e-06
AT2G28260	-1.11	0.000103351	0.000286313
AT5G40690	-1.11	2.16406e-11	1.2062e-10
AT3G53800	-1.11	3.16369e-14	2.10278e-13
AT1G35260	-1.11	1.62784e-09	7.75331e-09
AT3G12560	-1.11	7.02697e-18	5.72784e-17
AT5G37440	-1.11	8.15996e-05	0.000229946
AT5G20650	-1.11	6.20153e-24	6.70599e-23
AT3G16850	-1.11	1.17877e-07	4.697e-07
AT5G03340	-1.11	2.64699e-21	2.55592e-20
AT4G13310	-1.11	0.00455517	0.00951168
AT5G42825	-1.11	1.25616e-21	1.23246e-20
AT1G34630	-1.11	1.18654e-17	9.54412e-17
AT5G64890	-1.11	0.0050665	0.0104681
AT5G57180	-1.11	8.13992e-11	4.29979e-10
AT5G10120	-1.11	0.00407724	0.00859377
AT4G25280	-1.11	2.1505e-10	1.10109e-09
AT5G05290	-1.11	8.74005e-05	0.000245043
AT5G02420	-1.11	4.54814e-07	1.70833e-06
AT5G28630	-1.11	9.53844e-09	4.22656e-08
AT5G18280	-1.11	0.0035129	0.00749103
AT1G28050	-1.11	1.45852e-06	5.18531e-06
AT1G25211	-1.11	0.00732151	0.0146613
AT2G37940	-1.11	2.129e-17	1.6834e-16
AT1G78850	-1.11	1.26993e-21	1.24528e-20
AT3G55420	-1.11	3.12203e-16	2.31728e-15
AT2G32610	-1.11	0.00450484	0.0094166
AT4G00355	-1.1	4.78321e-23	4.95995e-22
AT5G63410	-1.1	1.8063e-06	6.35276e-06
AT4G30500	-1.1	5.5105e-08	2.27896e-07
AT1G63800	-1.1	1.97788e-21	1.91926e-20
AT3G10040	-1.1	0.000489362	0.00122133
AT2G25150	-1.1	0.0272897	0.0479462
AT4G32150	-1.1	1.68966e-36	2.90594e-35
AT4G28320	-1.1	1.7783e-05	5.52459e-05
AT3G51090	-1.1	4.41735e-05	0.000129281
AT2G35200	-1.1	0.00371593	0.00788214
AT5G13110	-1.1	8.68269e-14	5.62926e-13
AT2G21195	-1.1	1.27844e-13	8.21027e-13
AT2G43350	-1.1	1.16196e-10	6.07615e-10
AT1G55850	-1.1	3.28015e-14	2.17937e-13
AT1G02305	-1.1	1.06441e-28	1.37665e-27
AT5G54080	-1.09	2.34695e-20	2.17931e-19
AT5G55960	-1.09	7.76552e-28	9.75795e-27
AT4G24805	-1.09	4.57029e-16	3.36258e-15
AT3G15115	-1.09	2.20775e-16	1.65534e-15
AT5G64950	-1.09	4.41767e-06	1.48572e-05
AT2G31585	-1.09	0.00153773	0.0035062
AT2G04570	-1.09	1.12298e-20	1.05664e-19
AT4G30490	-1.09	4.37206e-15	3.05164e-14
AT4G14305	-1.09	5.26816e-11	2.83621e-10
AT5G45940	-1.09	1.83185e-11	1.02491e-10
AT5G56747	-1.09	2.36313e-09	1.10735e-08
AT4G09030	-1.09	1.79237e-29	2.39344e-28
AT5G06390	-1.09	4.67153e-26	5.47334e-25
AT5G48670	-1.09	0.0105133	0.0203542
AT3G08720	-1.09	1.58251e-07	6.22167e-07
AT2G46780	-1.08	7.39782e-16	5.38023e-15
AT1G49240	-1.08	1.78208e-17	1.41796e-16
AT1G73040	-1.08	0.00296812	0.00642226
AT5G02240	-1.08	3.20055e-26	3.77994e-25
AT3G23560	-1.08	6.66612e-26	7.76908e-25
AT3G50220	-1.08	1.76728e-08	7.65448e-08
AT5G05460	-1.08	1.0479e-10	5.49269e-10
AT5G40780	-1.08	2.55384e-16	1.90675e-15
AT1G49360	-1.08	0.0123143	0.0234989
AT1G21120	-1.08	1.8292e-08	7.90909e-08
AT1G27030	-1.08	1.01688e-15	7.32618e-15
AT4G30060	-1.08	1.18652e-13	7.63937e-13
AT1G14740	-1.08	4.33564e-22	4.33319e-21
AT2G46310	-1.08	0.00779127	0.0155246
AT2G22970	-1.08	5.77792e-23	5.97041e-22
AT2G41740	-1.08	5.41162e-15	3.75648e-14
AT5G63905	-1.08	6.74723e-09	3.034e-08
AT2G38090	-1.08	5.65829e-06	1.87584e-05
AT1G08460	-1.08	8.53991e-14	5.54076e-13
AT4G20930	-1.08	2.51532e-06	8.72491e-06
AT2G46870	-1.08	1.87864e-06	6.598e-06
AT2G22122	-1.07	1.11475e-09	5.37023e-09
AT5G63030	-1.07	6.03185e-24	6.5265e-23
AT1G66180	-1.07	0.00262623	0.00572946
AT3G54580	-1.07	7.99233e-06	2.59894e-05
AT5G14570	-1.07	1.08711e-09	5.2428e-09
AT2G40970	-1.07	6.33447e-30	8.63481e-29
AT2G39130	-1.07	2.87439e-09	1.33805e-08
AT2G29710	-1.07	0.0199533	0.0362676
AT4G06744	-1.07	4.60492e-16	3.38665e-15
AT4G01600	-1.07	0.00126703	0.00293901
AT1G12530	-1.07	1.61549e-07	6.34567e-07
AT5G65420	-1.07	0.00471209	0.00980461
AT4G19380	-1.07	4.14271e-05	0.000121828
AT4G35100	-1.07	5.85356e-18	4.79347e-17
AT1G71360	-1.07	1.4286e-10	7.43092e-10
AT4G16770	-1.07	4.44875e-07	1.67349e-06
AT2G23270	-1.07	0.0129152	0.024532
AT5G38970	-1.07	2.15436e-05	6.59437e-05
AT4G26140	-1.07	3.93542e-07	1.48831e-06
AT5G48380	-1.07	6.3104e-27	7.60518e-26
AT5G65925	-1.07	1.43105e-13	9.15042e-13
AT1G50480	-1.07	2.76026e-39	5.10476e-38
AT1G02220	-1.07	0.000895015	0.00213605
AT1G19300	-1.07	3.60347e-08	1.51798e-07
AT1G61360	-1.06	9.99869e-09	4.42053e-08
AT2G22770	-1.06	5.78394e-28	7.30429e-27
AT1G08890	-1.06	3.13656e-07	1.19694e-06
AT1G72690	-1.06	5.59916e-13	3.44924e-12
AT3G16460	-1.06	4.4684e-17	3.48023e-16
AT2G46740	-1.06	1.70608e-14	1.15172e-13
AT5G01670	-1.06	0.000182482	0.000484135
AT1G17830	-1.06	2.675e-07	1.02768e-06
AT5G03670	-1.06	3.40421e-11	1.86624e-10
AT3G60450	-1.06	5.87953e-28	7.41971e-27
AT3G49210	-1.06	1.07279e-06	3.87003e-06
AT1G04910	-1.06	1.96865e-06	6.89359e-06
AT5G64430	-1.06	2.70393e-10	1.37412e-09
AT1G53910	-1.06	7.35483e-22	7.27256e-21
AT2G40000	-1.06	6.72446e-13	4.12378e-12
AT2G37750	-1.06	4.0472e-09	1.85663e-08
AT4G37608	-1.06	0.000241313	0.000630101
AT3G09390	-1.06	5.34751e-12	3.0998e-11
AT1G28470	-1.06	8.71707e-05	0.000244476
AT3G25910	-1.06	5.65308e-19	4.89454e-18
AT4G26690	-1.06	3.26785e-27	3.99003e-26
AT5G43780	-1.06	4.76643e-23	4.94545e-22
AT1G49660	-1.06	7.52103e-13	4.6011e-12
AT1G52342	-1.05	8.70924e-08	3.52678e-07
AT3G54020	-1.05	8.19519e-09	3.65702e-08
AT1G60440	-1.05	7.0072e-07	2.57776e-06
AT1G09750	-1.05	6.61855e-22	6.55919e-21
AT1G70560	-1.05	2.38704e-17	1.88405e-16
AT3G26780	-1.05	1.65787e-24	1.84347e-23
AT3G03450	-1.05	4.22686e-14	2.78431e-13
AT3G24310	-1.05	0.00014086	0.000380796
AT4G27740	-1.05	1.2929e-09	6.19472e-09
AT5G49665	-1.05	1.44187e-10	7.49329e-10
AT2G29460	-1.05	6.30038e-05	0.000180419
AT1G79900	-1.05	0.0190138	0.0347457
AT1G13250	-1.05	6.66639e-15	4.60038e-14
AT1G61667	-1.05	2.8732e-11	1.58496e-10
AT3G27220	-1.05	2.40003e-05	7.28944e-05
AT3G53460	-1.05	4.68541e-18	3.86191e-17
AT3G10850	-1.05	7.96725e-37	1.38099e-35
AT5G10860	-1.05	9.61251e-31	1.3488e-29
AT2G35170	-1.05	0.000285017	0.000735205
AT3G50760	-1.05	0.0113321	0.021782
AT5G50930	-1.05	0.0129154	0.024532
AT1G68450	-1.04	0.00569571	0.0116578
AT1G24130	-1.04	6.82905e-07	2.51642e-06
AT5G66210	-1.04	6.3376e-20	5.76086e-19
AT1G79590	-1.04	1.27025e-18	1.08388e-17
AT3G07570	-1.04	2.82216e-13	1.76936e-12
AT3G28500	-1.04	0.000155076	0.000415984
AT4G19860	-1.04	4.13605e-13	2.5676e-12
AT2G36800	-1.04	1.74724e-15	1.24511e-14
AT5G49280	-1.04	1.77585e-09	8.42647e-09
AT5G05180	-1.04	9.75253e-20	8.77033e-19
AT1G72150	-1.04	5.48276e-23	5.67536e-22
AT2G22170	-1.04	1.34983e-21	1.32216e-20
AT2G22790	-1.04	0.00879566	0.0173151
AT5G39320	-1.04	0.00017816	0.000473458
AT1G17500	-1.04	1.05886e-15	7.61311e-15
AT5G58550	-1.04	0.00499007	0.0103211
AT5G20885	-1.04	3.86135e-07	1.46154e-06
AT3G18080	-1.04	2.57221e-32	3.80876e-31
AT2G32240	-1.03	8.48912e-12	4.85878e-11
AT1G55260	-1.03	1.72788e-13	1.10086e-12
AT3G15890	-1.03	1.62747e-06	5.75704e-06
AT1G56200	-1.03	1.09627e-25	1.27346e-24
AT5G23310	-1.03	2.48726e-13	1.56717e-12
AT2G41475	-1.03	1.64653e-15	1.17476e-14
AT5G18270	-1.03	7.04303e-16	5.13276e-15
AT2G05810	-1.03	3.52881e-15	2.47675e-14
AT5G41810	-1.03	1.02332e-14	6.99082e-14
AT5G10930	-1.03	7.7029e-20	6.9661e-19
AT3G07525	-1.03	1.09888e-05	3.50879e-05
AT1G23380	-1.03	1.48504e-10	7.71087e-10
AT3G54770	-1.03	3.95166e-07	1.49381e-06
AT1G19020	-1.03	2.17965e-11	1.21451e-10
AT3G22260	-1.03	0.0242693	0.0431871
AT1G74080	-1.03	0.00307464	0.00662923
AT3G02990	-1.03	4.03772e-05	0.000118899
AT5G07920	-1.03	2.21148e-08	9.48775e-08
AT3G29639	-1.03	0.0160607	0.0298207
AT1G61740	-1.03	3.16726e-18	2.64262e-17
AT1G16130	-1.03	0.000878142	0.00209805
AT4G05200	-1.03	0.000219138	0.000575001
AT1G53320	-1.03	5.49552e-15	3.81023e-14
AT5G15220	-1.03	3.73648e-14	2.47512e-13
AT4G21680	-1.02	0.000119221	0.000327049
AT4G13940	-1.02	4.75383e-11	2.57184e-10
AT3G04910	-1.02	4.34297e-11	2.36112e-10
AT3G14230	-1.02	5.26111e-35	8.55716e-34
AT3G04580	-1.02	0.00745523	0.0149037
AT2G27190	-1.02	4.1032e-14	2.70487e-13
AT3G63450	-1.02	0.00210455	0.00467913
AT1G10200	-1.02	1.30179e-18	1.10972e-17
AT3G57450	-1.02	1.82745e-10	9.41687e-10
AT5G07440	-1.02	2.43445e-27	2.99312e-26
AT2G17120	-1.02	1.43764e-18	1.22082e-17
AT1G67050	-1.02	1.37809e-21	1.3476e-20
AT3G11800	-1.02	1.5835e-15	1.13116e-14
AT1G07240	-1.02	1.16709e-05	3.71386e-05
AT2G26695	-1.02	5.1739e-11	2.78801e-10
AT2G11140	-1.02	0.00964105	0.0188118
AT5G45470	-1.02	2.31067e-08	9.89409e-08
AT1G79320	-1.02	0.000435485	0.00109662
AT1G47710	-1.02	2.87813e-08	1.22232e-07
AT5G47440	-1.02	7.2415e-05	0.000205703
AT3G08670	-1.02	1.93247e-09	9.14019e-09
AT4G28050	-1.02	4.65334e-14	3.0584e-13
AT1G17665	-1.02	0.00115273	0.00269474
AT1G25425	-1.02	2.0408e-05	6.26956e-05
AT2G38610	-1.01	5.85403e-17	4.53149e-16
AT5G24130	-1.01	0.0176809	0.0325285
AT5G19110	-1.01	0.000585472	0.00144347
AT1G21680	-1.01	1.74833e-09	8.29812e-09
AT4G18910	-1.01	4.26701e-19	3.71813e-18
AT5G14790	-1.01	1.47954e-21	1.44361e-20
AT3G49620	-1.01	0.0187249	0.0342807
AT2G36830	-1.01	2.9119e-17	2.28607e-16
AT1G02920	-1.01	2.27415e-06	7.93349e-06
AT3G48020	-1.01	0.000701171	0.00170683
AT5G47120	-1.01	3.96537e-24	4.32497e-23
AT2G17290	-1.01	7.7015e-23	7.93488e-22
AT5G63620	-1.01	1.19071e-32	1.78405e-31
AT4G23680	-1.01	2.81679e-30	3.88766e-29
AT5G19340	-1.01	3.34194e-19	2.92647e-18
AT1G70140	-1.01	0.0164999	0.0305647
AT2G14170	-1.01	2.1179e-30	2.92993e-29
AT1G30690	-1.01	4.78049e-15	3.32752e-14
AT1G50560	-1.01	6.86564e-07	2.52832e-06
AT1G50740	-1.01	4.66651e-16	3.43051e-15
AT4G03070	-1.01	2.74712e-09	1.27982e-08
AT2G30230	-1.01	2.10007e-05	6.43711e-05
AT3G17420	-1.01	2.16776e-09	1.02067e-08
AT1G02360	-1.01	5.08598e-08	2.1108e-07
AT2G22660	-1.01	1.2407e-31	1.79948e-30
AT4G23885	-1.01	1.95635e-07	7.632e-07
AT5G10210	-1.01	0.00563401	0.0115449
AT5G16380	-1	7.70593e-12	4.41195e-11
AT2G35190	-1	6.74756e-09	3.034e-08
AT2G47770	-1	1.68852e-09	8.02751e-09
AT3G07580	-1	4.08152e-09	1.87043e-08
AT4G28840	-1	1.09239e-06	3.9359e-06
AT4G28730	1	3.63239e-09	1.67547e-08
AT1G11790	1	1.29156e-07	5.11759e-07
AT5G47455	1	0.000136028	0.000368692
AT5G04890	1	2.28058e-05	6.95423e-05
AT4G38740	1	4.88712e-25	5.52811e-24
AT5G67180	1	0.000175386	0.000466431
AT5G16930	1	5.74224e-10	2.8398e-09
AT4G08700	1	0.00842803	0.0166563
AT1G14770	1	1.18897e-11	6.74832e-11
AT1G08220	1	0.000110716	0.000305281
AT5G62790	1.01	9.81521e-21	9.26497e-20
AT1G11850	1.01	3.02295e-21	2.91258e-20
AT4G09060	1.01	0.00099501	0.00235436
AT4G37680	1.01	4.35469e-11	2.36604e-10
AT2G16850	1.01	3.22161e-15	2.27015e-14
AT3G15140	1.01	3.08061e-06	1.05512e-05
AT1G55320	1.01	0.0011291	0.00264368
AT1G55970	1.01	0.000146563	0.000394766
AT4G35420	1.01	0.00194727	0.00435189
AT4G25730	1.01	2.36108e-17	1.8644e-16
AT2G40150	1.01	0.00574377	0.0117385
AT3G23830	1.01	1.223e-13	7.86281e-13
AT1G77765	1.01	0.0216077	0.0389702
AT5G43860	1.01	0.000131222	0.000356759
AT3G55080	1.01	0.0108539	0.0209572
AT2G24390	1.01	0.00277453	0.00602997
AT2G36250	1.01	2.89206e-11	1.59388e-10
AT1G19990	1.01	3.05835e-08	1.29575e-07
AT5G40950	1.01	1.85224e-28	2.37473e-27
AT2G42710	1.01	9.61143e-09	4.25677e-08
AT5G52890	1.02	7.43714e-06	2.43002e-05
AT1G14160	1.02	0.0095955	0.0187333
AT5G12150	1.02	2.66577e-25	3.05053e-24
AT2G25100	1.02	6.29447e-07	2.32962e-06
AT1G66200	1.02	4.15849e-12	2.42727e-11
AT5G01260	1.02	9.51623e-08	3.836e-07
AT4G32570	1.02	4.65847e-26	5.46165e-25
AT1G08910	1.02	0.0009851	0.00233341
AT3G12870	1.02	2.24546e-05	6.85266e-05
AT3G49725	1.02	2.14501e-07	8.33167e-07
AT1G05020	1.02	0.000165461	0.000441963
AT4G38890	1.02	3.42795e-12	2.01082e-11
AT1G20410	1.02	0.0245968	0.0437056
AT5G06280	1.02	3.30607e-11	1.81413e-10
AT3G17600	1.02	0.00995882	0.0193826
AT1G49200	1.02	3.23955e-08	1.37055e-07
AT2G18330	1.02	4.49142e-07	1.68918e-06
AT5G44560	1.02	0.000455801	0.00114322
AT2G34260	1.02	7.57066e-11	4.01227e-10
AT5G62840	1.02	6.5507e-06	2.15512e-05
AT1G65690	1.02	0.00254731	0.00557244
AT3G05060	1.02	1.51342e-19	1.3473e-18
AT4G02800	1.02	2.37828e-05	7.23344e-05
AT4G04830	1.02	2.09339e-16	1.57226e-15
AT5G27395	1.03	7.60036e-08	3.09547e-07
AT3G07750	1.03	4.61756e-05	0.000134717
AT5G04970	1.03	0.010844	0.0209419
AT5G63920	1.03	1.90877e-07	7.46123e-07
AT2G23740	1.03	1.67018e-07	6.55468e-07
AT4G25120	1.03	0.000569173	0.00140642
AT4G03400	1.03	2.36729e-10	1.20872e-09
AT1G16080	1.03	7.18833e-16	5.23218e-15
AT2G40630	1.03	0.00142915	0.00328403
AT1G32740	1.03	0.0169994	0.0314217
AT3G46540	1.03	1.00964e-06	3.65564e-06
AT1G19670	1.03	7.43236e-10	3.64708e-09
AT2G23050	1.03	3.95751e-05	0.000116634
AT2G29540	1.03	1.54568e-10	8.01396e-10
AT1G30840	1.03	5.07772e-10	2.52458e-09
AT3G51510	1.03	4.91755e-29	6.47603e-28
AT3G05830	1.03	1.70153e-10	8.79621e-10
AT2G17900	1.03	1.56598e-09	7.47074e-09
AT3G57610	1.03	1.5578e-25	1.8013e-24
AT4G08910	1.03	1.68074e-05	5.23713e-05
AT4G18010	1.03	6.80322e-10	3.34858e-09
AT1G64530	1.03	1.65027e-09	7.85587e-09
AT1G78200	1.03	1.29027e-09	6.18376e-09
AT4G34950	1.03	1.66902e-07	6.55159e-07
AT3G15790	1.03	8.05748e-19	6.92881e-18
AT2G27470	1.03	1.14562e-05	3.64815e-05
AT3G29200	1.03	8.38431e-11	4.42227e-10
AT5G11880	1.03	1.83009e-26	2.17886e-25
AT3G52360	1.03	8.9727e-24	9.64948e-23
AT4G15540	1.03	0.00662901	0.0133866
AT4G34570	1.03	1.40651e-11	7.93461e-11
AT2G24420	1.03	8.63921e-18	7.00006e-17
AT2G30170	1.04	7.61008e-13	4.65397e-12
AT1G04550	1.04	1.1173e-13	7.20681e-13
AT4G01935	1.04	1.9609e-08	8.45165e-08
AT2G46420	1.04	2.1189e-09	9.99526e-09
[truncated: 2,415 more rows]

## Sheet: Dataset S3
Supplemental Dataset S3. List of genes defined as PIF direct target genes (PIF-DTGs) in Pfeiffer et al., 2014
Gene ID	Gene name	Regulated by PIF(s)	PIF regulation
AT3G03670	Peroxidase superfamily protein	1	Repressed
AT5G64790	O-Glycosyl hydrolases family 17 protein	1	Repressed
AT2G25470	receptor like protein 21 (RLP21)	345	Repressed
AT2G30770	cytochrome P450, family 71, subfamily A, polypeptide 13 (CYP71A13)	34	Repressed
AT1G05880	ARIADNE 12 (ARI12)	145	Repressed
AT3G48450	RPM1-interacting protein 4 (RIN4) family protein	4	Repressed
AT1G02930	glutathione S-transferase 6 (GSTF6)	1	Repressed
AT4G22690	cytochrome P450, family 706, subfamily A, polypeptide 1 (CYP706A1)	4	Repressed
AT4G27300	S-locus lectin protein kinase family protein	134	Repressed
AT3G25610	ATPase E1-E2 type family protein / haloacid dehalogenase-like hydrolase family protein	15	Repressed
AT1G02230	NAC domain containing protein 4 (NAC004)	45	Repressed
AT2G32020	Acyl-CoA N-acyltransferases (NAT) superfamily protein	1	Repressed
AT4G03010	RNI-like superfamily protein	134	Repressed
AT3G27690	photosystem II light harvesting complex gene 2.3 (LHCB2.3)	15	Repressed
AT3G63380	ATPase E1-E2 type family protein / haloacid dehalogenase-like hydrolase family protein	1	Repressed
AT5G47635	Pollen Ole e 1 allergen and extensin family protein	1	Repressed
AT4G36770	UDP-Glycosyltransferase superfamily protein	345	Repressed
AT5G66640	DA1-related protein 3 (DAR3)	145	Repressed
AT2G46640	unknown protein	1	Repressed
AT2G33175	unknown protein	15	Repressed
AT1G54020	GDSL-like Lipase/Acylhydrolase superfamily protein	15	Repressed
AT4G18170	WRKY DNA-binding protein 28 (WRKY28)	1	Repressed
AT1G76080	chloroplastic drought-induced stress protein of 32 kD (CDSP32)	5	Repressed
AT1G33590	Leucine-rich repeat (LRR) family protein	1	Repressed
AT1G25220	anthranilate synthase beta subunit 1 (ASB1)	1	Repressed
AT5G52570	beta-carotene hydroxylase 2 (BETA-OHASE 2)	15	Repressed
AT1G74670	Gibberellin-regulated family protein	15	Repressed
AT3G61470	photosystem I light harvesting complex gene 2 (LHCA2)	15	Repressed
AT5G48540	receptor-like protein kinase-related family protein	13	Repressed
AT5G04180	alpha carbonic anhydrase 3 (ACA3)	5	Repressed
AT5G64770	root meristem growth factor 9 (RGF9)	5	Repressed
AT2G29120	glutamate receptor 2.7 (GLR2.7)	1	Repressed
AT4G22070	WRKY DNA-binding protein 31 (WRKY31)	1	Repressed
AT1G71520	Integrase-type DNA-binding superfamily protein	134	Repressed
AT1G29860	WRKY DNA-binding protein 71 (WRKY71)	15	Repressed
AT1G65481	unknown protein	1	Repressed
AT2G30520	ROOT PHOTOTROPISM 2 (RPT2)	5	Repressed
AT4G37550	Acetamidase/Formamidase family protein	13	Repressed
AT1G69790	Protein kinase superfamily protein	14	Repressed
AT5G18470	Curculin-like (mannose-binding) lectin family protein	14	Repressed
AT4G05180	photosystem II subunit Q-2 (PSBQ-2)	15	Repressed
AT3G09520	exocyst subunit exo70 family protein H4 (EXO70H4)	1	Repressed
AT3G49120	peroxidase CB (PRXCB)	34	Repressed
AT3G19850	Phototropic-responsive NPH3 family protein	15	Repressed
AT1G58420	Uncharacterised conserved protein UCP031279	14	Repressed
AT2G32100	ovate family protein 16 (OFP16)	5	Repressed
AT4G19700	RING	4	Repressed
AT1G76600	unknown protein	13	Repressed
AT4G11330	MAP kinase 5 (MPK5)	1	Repressed
AT1G68830	STT7 homolog STN7 (STN7)	15	Repressed
AT3G55240	FUNCTIONS IN: molecular_function unknown	5	Repressed
AT2G23320	WRKY DNA-binding protein 15 (WRKY15)	1	Repressed
AT1G60590	Pectin lyase-like superfamily protein	5	Repressed
AT5G02760	Protein phosphatase 2C family protein	4	Repressed
AT1G03600	PSB27	1	Repressed
AT4G27290	S-locus lectin protein kinase family protein	1	Repressed
AT5G08790	ATAF2	1	Repressed
AT4G03280	photosynthetic electron transfer C (PETC)	15	Repressed
AT2G33810	squamosa promoter binding protein-like 3 (SPL3)	15	Repressed
AT5G24120	sigma factor E (SIGE)	1	Repressed
AT1G55020	lipoxygenase 1 (LOX1)	134	Repressed
AT4G16370	oligopeptide transporter (OPT3)	1	Repressed
AT4G39940	APS-kinase 2 (AKN2)	4	Repressed
AT5G38980	unknown protein	4	Repressed
AT1G25440	B-box type zinc finger protein with CCT domain	15	Repressed
AT5G47500	Pectin lyase-like superfamily protein	5	Repressed
AT1G06160	octadecanoid-responsive Arabidopsis AP2/ERF 59 (ORA59)	4	Repressed
AT3G11490	rac GTPase activating protein	145	Repressed
AT5G59730	exocyst subunit exo70 family protein H7 (EXO70H7)	5	Repressed
AT4G28490	HAESA (HAE)	1	Repressed
AT3G47380	Plant invertase/pectin methylesterase inhibitor superfamily protein	14	Repressed
AT3G50400	GDSL-like Lipase/Acylhydrolase superfamily protein	5	Repressed
AT4G16990	RESISTANCE TO LEPTOSPHAERIA MACULANS 3 (RLM3)	5	Repressed
AT5G47220	ethylene responsive element binding factor 2 (ERF2)	4	Repressed
AT2G43610	Chitinase family protein	14	Repressed
AT1G11350	S-domain-1 13 (SD1-13)	5	Repressed
AT5G11060	KNOTTED1-like homeobox gene 4 (KNAT4)	1	Repressed
AT4G38840	SAUR14	5	Repressed
AT2G39730	rubisco activase (RCA)	1	Repressed
AT3G14990	Class I glutamine amidotransferase-like superfamily protein	4	Repressed
AT4G36670	Major facilitator superfamily protein	3	Repressed
AT1G70420	Protein of unknown function (DUF1645)	3	Repressed
AT2G46160	RING/U-box superfamily protein	1	Repressed
AT1G79360	organic cation/carnitine transporter 2 (2-Oct)	1	Repressed
AT4G37390	BRU6	134	Repressed
AT3G50440	methyl esterase 10 (MES10)	4	Repressed
AT5G60880	BREAKING OF ASYMMETRY IN THE STOMATAL LINEAGE (BASL)	15	Repressed
AT3G02500	unknown protein	1	Repressed
AT5G24470	pseudo-response regulator 5 (PRR5)	4	Repressed
AT2G18980	Peroxidase superfamily protein	1	Repressed
AT3G12320	unknown protein	15	Repressed
AT5G61590	Integrase-type DNA-binding superfamily protein	5	Repressed
AT1G80440	Galactose oxidase/kelch repeat superfamily protein	1	Repressed
AT3G18830	polyol/monosaccharide transporter 5 (PMT5)	3	Repressed
AT4G18880	heat shock transcription factor A4A (HSF A4A)	13	Repressed
AT4G17810	C2H2 and C2HC zinc fingers superfamily protein	13	Repressed
AT4G24120	YELLOW STRIPE like 1 (YSL1)	5	Repressed
AT4G18370	DEGP protease 5 (DEG5)	1	Repressed
AT3G54500	BEST Arabidopsis thaliana protein match is: dentin sialophosphoprotein-related (TAIR:AT5G64170.1)	1	Repressed
AT4G22980	FUNCTIONS IN: molecular_function unknown	15	Repressed
AT3G45730	unknown protein	1	Repressed
AT1G33610	Leucine-rich repeat (LRR) family protein	15	Repressed
AT3G16000	MAR binding filament-like protein 1 (MFP1)	14	Repressed
AT2G03505	Carbohydrate-binding X8 domain superfamily protein	14	Repressed
AT5G64530	xylem NAC domain 1 (XND1)	5	Repressed
AT5G26200	Mitochondrial substrate carrier family protein	134	Repressed
AT1G78850	D-mannose binding lectin protein with Apple-like carbohydrate-binding domain	134	Repressed
AT5G62360	Plant invertase/pectin methylesterase inhibitor superfamily protein	5	Repressed
AT3G02150	plastid transcription factor 1 (PTF1)	15	Repressed
AT5G06530	ABC-2 type transporter family protein	1	Repressed
AT1G53670	methionine sulfoxide reductase B 1 (MSRB1)	1	Repressed
AT3G13310	Chaperone DnaJ-domain superfamily protein	1	Repressed
AT2G20570	GBF's pro-rich region-interacting factor 1 (GPRI1)	15	Repressed
AT3G26210	cytochrome P450, family 71, subfamily B, polypeptide 23 (CYP71B23)	134	Repressed
AT3G61890	homeobox 12 (HB-12)	1	Repressed
AT1G75490	Integrase-type DNA-binding superfamily protein	14	Repressed
AT5G46690	beta HLH protein 71 (bHLH071)	5	Repressed
AT1G69160	unknown protein	5	Repressed
AT5G04590	sulfite reductase (SIR)	1	Repressed
AT1G32540	lsd one like 1 (LOL1)	1	Repressed
AT4G35380	SEC7-like guanine nucleotide exchange family protein	1	Repressed
AT2G46340	SUPPRESSOR OF PHYA-105 1 (SPA1)	1	Repressed
AT4G27950	cytokinin response factor 4 (CRF4)	1345	Repressed
AT2G19460	Protein of unknown function (DUF3511)	134	Repressed
AT4G00750	S-adenosyl-L-methionine-dependent methyltransferases superfamily protein	1	Repressed
AT3G12300	unknown protein	1	Repressed
AT1G66890	FUNCTIONS IN: molecular_function unknown	15	Repressed
AT5G01800	saposin B domain-containing protein	1	Repressed
AT1G67740	photosystem II BY (PSBY)	4	Repressed
AT4G31360	selenium binding	4	Induced
AT1G34630	Tim17/Tim22/Tim23 family protein (TAIR:AT5G51150.1)	3	Induced
AT1G15550	gibberellin 3-oxidase 1 (GA3OX1)	1	Induced
AT2G25460	CONTAINS InterPro DOMAIN/s: C2 calcium-dependent membrane targeting (InterPro:IPR000008)	135	Induced
AT5G53980	homeobox protein 52 (ATHB52)	5	Induced
AT5G59220	highly ABA-induced PP2C gene 1 (HAI1)	345	Induced
AT1G67590	Remorin family protein	134	Induced
AT4G25280	P-loop containing nucleoside triphosphate hydrolases superfamily protein	1	Induced
AT1G03070	Bax inhibitor-1 family protein	1	Induced
AT2G19660	Cysteine/Histidine-rich C1 domain family protein	1	Induced
AT1G74800	Galactosyltransferase family protein	1	Induced
AT3G17580	unknown protein	15	Induced
AT3G27210	unknown protein	3	Induced
AT1G05835	PHD finger protein	1	Induced
AT1G07420	sterol 4-alpha-methyl-oxidase 2-1 (SMO2-1)	134	Induced
AT4G35060	Heavy metal transport/detoxification superfamily protein	4	Induced
AT4G22000	unknown protein	1	Induced
AT3G53200	myb domain protein 27 (MYB27)	14	Induced
AT3G43960	Cysteine proteinases superfamily protein	1	Induced
AT1G72470	exocyst subunit exo70 family protein D1 (EXO70D1)	14	Induced
AT1G78230	Outer arm dynein light chain 1 protein	3	Induced
AT3G24650	ABA INSENSITIVE 3 (ABI3)	1	Induced
AT5G18010	SAUR-like auxin-responsive protein family	145	Induced
AT1G66500	Pre-mRNA cleavage complex II	5	Induced
AT1G19970	ER lumen protein retaining receptor family protein	1	Induced
AT2G01150	RING-H2 finger protein 2B (RHA2B)	5	Induced
AT1G69010	BES1-interacting Myc-like protein 2 (BIM2)	1	Induced
AT2G47160	REQUIRES HIGH BORON 1 (BOR1)	14	Induced
AT3G24750	unknown protein	1	Induced
AT3G54810	BLUE MICROPYLAR END 3 (BME3)	1	Induced
AT2G23430	ICK1	1	Induced
AT1G07090	LIGHT SENSITIVE HYPOCOTYLS 6 (LSH6)	5	Induced
AT5G10720	histidine kinase 5 (HK5)	1	Induced
AT4G37790	HAT22	3	Induced
AT5G66110	Heavy metal transport/detoxification superfamily protein	1	Induced
AT4G12545	Bifunctional inhibitor/lipid-transfer protein/seed storage 2S albumin superfamily protein	4	Induced
AT1G32560	Late embryogenesis abundant protein, group 1 protein	1	Induced
AT2G17820	histidine kinase 1 (HK1)	14	Induced
AT4G10380	NOD26-like intrinsic protein 5	4	Induced
AT5G54470	B-box type zinc finger family protein (BBX29)	1	Induced
AT4G15000	Ribosomal L27e protein family	1	Induced
AT1G06850	basic leucine-zipper 52 (bZIP52)	14	Induced
AT1G52855	unknown protein	15	Induced
AT5G02190	PROMOTION OF CELL SURVIVAL 1 (PCS1)	5	Induced
AT4G36360	beta-galactosidase 3 (BGAL3)	5	Induced
AT4G11820	HYDROXYMETHYLGLUTARYL-COA SYNTHASE (HMGS)	14	Induced
AT5G42690	Protein of unknown function, DUF547	14	Induced
AT5G07070	CBL-interacting protein kinase 2 (CIPK2)	4	Induced
AT3G50800	unknown protein	1345	Induced
AT5G05965	unknown protein	1345	Induced
AT5G65630	global transcription factor group E7 (GTE7)	1	Induced
AT3G18750	with no lysine (K) kinase 6 (WNK6)	1	Induced
AT1G19450	Major facilitator superfamily protein	1	Induced
AT1G04240	SHORT HYPOCOTYL 2 (SHY2)	4	Induced
AT1G08890	Major facilitator superfamily protein	34	Induced
AT3G63470	serine carboxypeptidase-like 40 (scpl40)	1	Induced
AT4G29700	Alkaline-phosphatase-like family protein	5	Induced
AT2G32140	transmembrane receptors	5	Induced
AT3G19580	zinc-finger protein 2 (ZF2)	135	Induced
AT3G46700	UDP-Glycosyltransferase superfamily protein	13	Induced
AT2G18170	MAP kinase 7 (MPK7)	135	Induced
AT5G08130	BIM1	134	Induced
AT5G14180	Myzus persicae-induced lipase 1 (MPL1)	5	Induced
AT2G45210	SAUR36	15	Induced
AT1G62480	Vacuolar calcium-binding protein-related	14	Induced
AT1G76240	Arabidopsis protein of unknown function (DUF241)	1	Induced
AT3G50890	homeobox protein 28 (ATHB28)	5	Induced
AT5G14690	unknown protein	34	Induced
AT1G19180	jasmonate-zim-domain protein 1 (JAZ1)	1345	Induced
AT1G69295	plasmodesmata callose-binding protein 4 (PDCB4)	1	Induced
AT1G36060	Integrase-type DNA-binding superfamily protein	5	Induced
AT1G12080	Vacuolar calcium-binding protein-related	134	Induced
AT5G66460	Glycosyl hydrolase superfamily protein	14	Induced
AT1G18400	BR enhanced expression 1 (BEE1)	1345	Induced
AT4G01335	FUNCTIONS IN: molecular_function unknown	5	Induced
AT5G23530	carboxyesterase 18 (CXE18)	1	Induced
AT5G20710	beta-galactosidase 7 (BGAL7)	1	Induced
AT2G46420	Plant protein 1589 of unknown function	1	Induced
AT2G27360	GDSL-like Lipase/Acylhydrolase superfamily protein	1	Induced
AT5G66580	unknown protein	145	Induced
AT5G55960	unknown protein	1	Induced
AT5G18860	inosine-uridine preferring nucleoside hydrolase family protein	13	Induced
AT2G14900	Gibberellin-regulated family protein	15	Induced
AT1G56600	galactinol synthase 2 (GolS2)	135	Induced
AT4G14548	other RNA;	5	Induced
AT1G20900	ESCAROLA (ESC)	1	Induced
AT1G01120	3-ketoacyl-CoA synthase 1 (KCS1)	5	Induced
AT2G29730	UDP-glucosyl transferase 71D1 (UGT71D1)	5	Induced
AT2G47270	UPB1 UPBEAT1-specific DNA binding transcription factors	1	Induced
AT5G02580	Plant protein 1589 of unknown function (="EP4")	15	Induced
AT5G53220	unknown protein	134	Induced
AT3G54000	CONTAINS InterPro DOMAIN/s: Uncharacterised conserved protein UCP022260 (InterPro:IPR016802)	14	Induced
AT5G15600	SPIRAL1-like4 (SP1L4)	4	Induced
AT1G64640	early nodulin-like protein 8 (ENODL8)	1	Induced
AT5G13820	telomeric DNA binding protein 1 (TBP1)	13	Induced
AT2G43060	ILI1 binding bHLH 1 (IBH1)	1345	Induced
AT5G63530	farnesylated protein 3 (FP3)	1	Induced
AT3G29575	ABI five binding protein 3 (AFP3)	1345	Induced
AT2G46780	RNA-binding (RRM/RBD/RNP motifs) family protein	14	Induced
AT1G09540	myb domain protein 61 (MYB61)	4	Induced
AT3G28340	galacturonosyltransferase-like 10 (GATL10)	5	Induced
AT5G40630	Ubiquitin-like superfamily protein	34	Induced
AT5G02540	NAD(P)-binding Rossmann-fold superfamily protein (SDR)	15	Induced
AT3G25030	RING/U-box superfamily protein	1	Induced
AT3G22740	homocysteine S-methyltransferase 3 (HMT3)	1	Induced
AT2G26260	3beta-hydroxysteroid-dehydrogenase/decarboxylase isoform 2 (3BETAHSD/D2)	1	Induced
AT1G11210	Protein of unknown function (DUF761)	13	Induced
AT5G17700	MATE efflux family protein	15	Induced
AT4G00820	IQ-domain 17 (iqd17)	1	Induced
AT1G18290	unknown protein	4	Induced
AT5G02200	far-red-elongated hypocotyl1-like (FHL)	1	Induced
AT1G52343	unknown protein	3	Induced
AT3G54510	Early-responsive to dehydration stress protein (ERD4)	134	Induced
AT3G15540	indole-3-acetic acid inducible 19 (IAA19)	14	Induced
AT2G38530	lipid transfer protein 2 (LTP2)	15	Induced
AT5G50175	unknown protein	1	Induced
AT4G36010	Pathogenesis-related thaumatin superfamily protein	1	Induced
AT4G10020	hydroxysteroid dehydrogenase 5 (HSD5)	1	Induced
AT3G24840	Sec14p-like phosphatidylinositol transfer family protein	145	Induced
AT3G21330	bHLH087	135	Induced
AT4G37740	growth-regulating factor 2 (GRF2)	1	Induced
AT1G75450	cytokinin oxidase 5 (CKX5)	1	Induced
AT5G63650	SNF1-related protein kinase 2.5 (SNRK2.5)	1	Induced
AT3G23930	unknown protein	134	Induced
AT5G07010	sulfotransferase 2A (ST2A)	1345	Induced
AT2G36410	Family of unknown function (DUF662)	4	Induced
AT5G18060	SAUR-like auxin-responsive protein family	15	Induced
AT1G10550	xyloglucan:xyloglucosyl transferase 33 (XTH33)	145	Induced
AT5G01790	unknown protein	15	Induced
AT4G31370	FASCICLIN-like arabinogalactan protein 5 precursor (FLA5)	1	Induced
AT3G61830	auxin response factor 18 (ARF18)	3	Induced
AT4G02290	glycosyl hydrolase 9B13 (GH9B13)	1	Induced
AT1G20450	EARLY RESPONSIVE TO DEHYDRATION 10 (ERD10)	14	Induced
AT5G24130	unknown protein	1	Induced
AT3G28857	PRE5, basic helix-loop-helix (bHLH) DNA-binding family protein	145	Induced
AT1G77200	Integrase-type DNA-binding superfamily protein	13	Induced
AT2G01422	unknown gene	1	Induced
AT5G58600	POWDERY MILDEW RESISTANT 5 (PMR5)	1	Induced
AT2G14960	GH3.1	1	Induced
AT2G34185	unknown protein	1	Induced
AT5G50240	protein-l-isoaspartate methyltransferase 2 (PIMT2)	1	Induced
AT2G34940	VACUOLAR SORTING RECEPTOR 5 (VSR5)	1	Induced
AT4G16780	homeobox protein 2 (ATHB-2)	145	Induced
AT1G12420	ACT domain repeat 8 (ACR8)	15	Induced
AT4G18650	transcription factor-related	1	Induced
AT1G74490	Protein kinase superfamily protein	1	Induced
AT1G10560	plant U-box 18 (PUB18)	1	Induced
AT5G66590	CAP (Cysteine-rich secretory proteins, Antigen 5, and Pathogenesis-related 1 protein) superfamily protein	15	Induced
AT1G54860	Glycoprotein membrane precursor GPI-anchored	1	Induced
AT4G25260	Plant invertase/pectin methylesterase inhibitor superfamily protein	15	Induced
AT1G67265	ROTUNDIFOLIA like 21 (RTFL21)	15	Induced
AT2G47770	TSPO(outer membrane tryptophan-rich sensory protein)-related (TSPO)	1	Induced
AT2G32430	Galactosyltransferase family protein	1	Induced
AT4G35720	Arabidopsis protein of unknown function (DUF241)	1345	Induced
AT5G13170	senescence-associated gene 29 (SAG29)	1	Induced
AT1G68800	TCP domain protein 12 (TCP12)	5	Induced
AT1G03880	cruciferin 2 (CRU2)	1	Induced
AT4G14130	xyloglucan endotransglucosylase/hydrolase 15 (XTR7/XTH15)	135	Induced
AT1G25240	ENTH/VHS/GAT family protein	4	Induced
AT4G11190	Disease resistance-responsive (dirigent-like protein) family protein	14	Induced
AT1G02700	unknown protein	1	Induced
AT1G27990	unknown protein	1	Induced
AT2G41070	ENHANCED EM LEVEL (EEL)	1	Induced
AT1G22600	Late embryogenesis abundant protein (LEA) family protein	1	Induced
AT4G32280	indole-3-acetic acid inducible 29 (IAA29)	14	Induced
AT2G29440	glutathione S-transferase tau 6 (GSTU6)	1	Induced
AT1G54870	NAD(P)-binding Rossmann-fold superfamily protein	1	Induced
AT3G48260	with no lysine (K) kinase 3 (WNK3)	14	Induced
AT4G30180	sequence-specific DNA binding transcription factors	15	Induced
AT5G65800	ACC synthase 5 (ACS5)	14	Induced
AT1G48930	glycosyl hydrolase 9C1 (GH9C1)	1	Induced
AT3G56350	Iron/manganese superoxide dismutase family protein	1	Induced
AT4G16160	ATOEP16-2	1	Induced
AT4G11050	glycosyl hydrolase 9C3 (GH9C3)	3	Induced
AT1G16850	unknown protein	1	Induced
AT1G77330	2-oxoglutarate (2OG) and Fe(II)-dependent oxygenase superfamily protein	1	Induced
AT1G07645	dessication-induced 1VOC superfamily protein (DSI-1VOC)	15	Induced
AT2G31083	CLAVATA3/ESR-RELATED 5 (CLE5)	4	Induced
AT5G01300	PEBP (phosphatidylethanolamine-binding protein) family protein	1	Induced
AT4G29930	basic helix-loop-helix (bHLH027)	1	Induced
AT5G22570	WRKY DNA-binding protein 38 (WRKY38)	1	Induced
AT3G21670	Major facilitator superfamily protein	1	Induced
AT1G06350	Fatty acid desaturase family protein	1	Induced
AT5G02260	expansin A9 (EXPA9)	1	Induced
AT1G62420	Protein of unknown function (DUF506)	15	Induced
AT2G28420	Lactoylglutathione lyase / glyoxalase I family protein	1	Induced
AT2G33380	RESPONSIVE TO DESSICATION 20 (RD20)	3	Induced
AT5G37940	Zinc-binding dehydrogenase family protein	1	Induced
AT4G13790	SAUR-like auxin-responsive protein family (SAUR25)	15	Induced
AT5G44120	CRUCIFERINA (CRA1)	1	Induced
AT1G16730	unknown protein 6 (UP6)	1	Induced
AT1G72490	unknown protein	1	Induced
AT3G62090	phytochrome interacting factor 3-like 2 (PIF6/PIL2)	15	Induced
AT4G18920	Protein of unknown function (DUF1264)	1	Induced
AT3G53040	late embryogenesis abundant protein, putative / LEA protein, putative	1	Induced
AT1G02340	LONG HYPOCOTYL IN FAR-RED (HFR1)	1345	Induced
AT5G51210	oleosin3 (OLEO3)	13	Induced
AT5G66700	homeobox 53 (ATHB53)	1	Induced
AT5G42290	transcription activator-related	1	Induced
AT2G20520	FASCICLIN-like arabinogalactan 6 (FLA6)	1	Induced
AT4G14690	EARLY LIGHT-INDUCIBLE PROTEIN 2 (ELIP2)	5	Induced
AT4G32500	K+ transporter 5 (KT5)	1	Induced
AT1G09530	phytochrome interacting factor 3 (PIF3)	5	Induced
AT2G46970	phytochrome interacting factor 3-like 1 (PIL1)	1345	Induced
AT5G04120	Phosphoglycerate mutase family protein	135	Induced
AT4G34410	redox responsive transcription factor 1 (RRTF1)	1	Induced
AT1G72290	Kunitz family trypsin and protease inhibitor protein	1	Induced
AT1G19210	Integrase-type DNA-binding superfamily protein	1	Induced
AT5G40860	unknown protein	1	Induced

## Sheet: Dataset S4
Supplemental Dataset S4. Lists of genes used to identify Light-responsive PIF direct target genes (LRP-DTGs)
PIF-DTG induced	PIF-DTG repressed	R1h induced	R1h repressed	WLc induced	WLc repressed
AT4G31360	AT3G03670	AT1G48040	AT4G31970	AT4G28730	AT2G21910
AT1G34630	AT5G64790	AT2G17270	AT5G07475	AT1G11790	AT4G13790
AT1G15550	AT2G25470	AT2G29650	AT4G10240	AT5G47455	AT1G72290
AT2G25460	AT2G30770	AT5G08720	AT1G67265	AT5G04890	AT4G27790
AT5G53980	AT1G05880	AT1G74300	AT2G46970	AT4G38740	AT5G54190
AT5G59220	AT3G48450	AT5G45950	AT1G73830	AT5G67180	AT5G53660
AT1G67590	AT1G02930	AT4G32980	AT5G53980	AT5G16930	AT3G50330
AT4G25280	AT4G22690	AT2G36470	AT2G39030	AT4G08700	AT5G59040
AT1G03070	AT4G27300	AT4G01660	AT3G26200	AT1G14770	AT5G44440
AT2G19660	AT3G25610	AT3G07360	AT5G59040	AT1G08220	AT5G23790
AT1G74800	AT1G02230	AT1G01420	AT1G32350	AT5G62790	AT2G33070
AT3G17580	AT2G32020	AT5G05580	AT5G44260	AT1G11850	AT5G37840
AT3G27210	AT4G03010	AT5G67270	AT2G33810	AT4G09060	AT5G48890
AT1G05835	AT3G27690	AT4G16370	AT4G34530	AT4G37680	AT2G46970
AT1G07420	AT3G63380	AT5G67430	AT3G21330	AT2G16850	AT5G37300
AT4G35060	AT5G47635	AT3G48610	AT5G57760	AT3G15140	AT5G51210
AT4G22000	AT4G36770	AT3G54900	AT5G02580	AT1G55320	AT3G57510
AT3G53200	AT5G66640	AT3G01660	AT5G07010	AT1G55970	AT2G01770
AT3G43960	AT2G46640	AT3G62630	AT4G16780	AT4G35420	AT1G53080
AT1G72470	AT2G33175	AT1G02880	AT2G17880	AT4G25730	AT5G07530
AT1G78230	AT1G54020	AT1G75580	AT5G53660	AT2G40150	AT4G10250
AT3G24650	AT4G18170	AT4G24790	AT3G25730	AT3G23830	AT2G47780
AT5G18010	AT1G76080	AT5G11160	AT3G26830	AT1G77765	AT1G67265
AT1G66500	AT1G33590	AT1G23100	AT3G51400	AT5G43860	AT3G26200
AT1G19970	AT1G25220	AT3G44320	AT1G67270	AT3G55080	AT2G46990
AT2G01150	AT5G52570	AT5G25220	AT4G35720	AT2G24390	AT4G35720
AT1G69010	AT1G74670	AT1G70700	AT4G04570	AT2G36250	AT4G24150
AT2G47160	AT3G61470	AT5G14750	AT5G23790	AT1G19990	AT3G18530
AT3G24750	AT5G48540	AT5G64780	AT5G19580	AT5G40950	AT1G52830
AT3G54810	AT5G04180	AT5G13770	AT4G37580	AT2G42710	AT2G42000
AT2G23430	AT5G64770	AT1G66520	AT2G21910	AT5G52890	AT4G10240
AT1G07090	AT2G29120	AT1G70550	AT1G13260	AT1G14160	AT4G23560
AT5G10720	AT4G22070	AT1G78580	AT4G14130	AT5G12150	AT4G14130
AT4G37790	AT1G71520	AT1G19970	AT2G22510	AT2G25100	AT5G35525
AT5G66110	AT1G29860	AT3G17611	AT4G32280	AT1G66200	AT2G38530
AT4G12545	AT1G65481	AT1G56670	AT5G51810	AT5G01260	AT3G28857
AT1G32560	AT2G30520	AT5G26030	AT1G23052	AT4G32570	AT1G73220
AT2G17820	AT4G37550	AT3G48240	AT1G27590	AT1G08910	AT4G27140
AT4G10380	AT1G69790	AT2G26170	AT1G80440	AT3G12870	AT2G43050
AT5G54470	AT5G18470	AT1G51340	AT1G76410	AT3G49725	AT2G42990
AT4G15000	AT4G05180	AT5G27290	AT3G49110	AT1G05020	AT4G10020
AT1G06850	AT3G09520	AT4G27530	AT3G53200	AT4G38890	AT5G65800
AT1G52855	AT3G49120	AT5G02120	AT5G60680	AT1G20410	AT5G12030
AT5G02190	AT3G19850	AT1G60190	AT5G50335	AT5G06280	AT3G21720
AT4G36360	AT1G58420	AT5G65310	AT2G42870	AT3G17600	AT5G46940
AT4G11820	AT2G32100	AT3G50970	AT1G77200	AT1G49200	AT5G39150
AT5G42690	AT4G19700	AT3G24520	AT4G36010	AT2G18330	AT4G28140
AT5G07070	AT1G76600	AT5G59750	AT5G15160	AT5G44560	AT4G09600
AT3G50800	AT4G11330	AT5G50740	AT5G67020	AT2G34260	AT1G73120
AT5G05965	AT1G68830	AT5G62140	AT5G02190	AT5G62840	AT2G41280
AT5G65630	AT3G55240	AT3G27400	AT2G23270	AT1G65690	AT3G63350
AT3G18750	AT2G23320	AT4G18210	AT3G18530	AT3G05060	AT4G36880
AT1G19450	AT1G60590	AT1G76100	AT1G48870	AT4G02800	AT5G22500
AT1G04240	AT5G02760	AT5G42290	AT1G28330	AT4G04830	AT2G14210
AT1G08890	AT1G03600	AT4G18810	AT4G08950	AT5G27395	AT2G20880
AT3G63470	AT4G27290	AT1G10640	AT4G31380	AT3G07750	AT2G18969
AT4G29700	AT5G08790	AT5G38510	AT1G72520	AT5G04970	AT4G31380
AT2G32140	AT4G03280	AT1G77090	AT5G28300	AT5G63920	AT3G12820
AT3G19580	AT2G33810	AT2G26150	AT5G02200	AT2G23740	AT4G27160
AT3G46700	AT5G24120	AT3G13620	AT5G14360	AT4G25120	AT3G05660
AT2G18170	AT1G55020	AT3G47070	AT1G60060	AT4G03400	AT5G02580
AT5G08130	AT4G16370	AT1G34245	AT1G49210	AT1G16080	AT1G70260
AT5G14180	AT4G39940	AT1G01320	AT2G28085	AT2G40630	AT1G12064
AT2G45210	AT5G38980	AT3G22845	AT1G49130	AT1G32740	AT4G31610
AT1G62480	AT1G25440	AT3G21750	AT5G03890	AT3G46540	AT1G12805
AT1G76240	AT5G47500	AT2G32950	AT4G11610	AT1G19670	AT3G46230
AT3G50890	AT1G06160	AT1G12250	AT2G35170	AT2G23050	AT5G67060
AT5G14690	AT3G11490	AT1G11600	AT2G34490	AT2G29540	AT1G06350
AT1G19180	AT5G59730	AT4G21870	AT4G22690	AT1G30840	AT4G39500
AT1G69295	AT4G28490	AT5G53500	AT5G53730	AT3G51510	AT5G15120
AT1G36060	AT3G47380	AT2G35940	AT2G44080	AT3G05830	AT5G63650
AT1G12080	AT3G50400	AT2G40100	AT5G21130	AT2G17900	AT4G11610
AT5G66460	AT4G16990	AT3G53220	AT2G44910	AT3G57610	AT4G31970
AT1G18400	AT5G47220	AT1G29530	AT5G65800	AT4G08910	AT5G51760
AT4G01335	AT2G43610	AT5G01910	AT4G13830	AT4G18010	AT4G16820
AT5G23530	AT1G11350	AT3G46450	AT3G20395	AT1G64530	AT2G37670
AT5G20710	AT5G11060	AT5G58380	AT1G53700	AT1G78200	AT2G30984
AT2G46420	AT4G38840	AT2G31070	AT5G22920	AT4G34950	AT3G15540
AT2G27360	AT2G39730	AT4G15670	AT4G37740	AT3G15790	AT1G12080
AT5G66580	AT3G14990	AT1G09240	AT5G05965	AT2G27470	AT5G04120
AT5G55960	AT4G36670	AT1G58848	AT2G37678	AT3G29200	AT1G70840
AT5G18860	AT1G70420	AT2G25680	AT5G46710	AT5G11880	AT5G41761
AT2G14900	AT2G46160	AT4G13010	AT3G06455	AT3G52360	AT1G49570
AT1G56600	AT1G79360	AT4G34630	AT5G62280	AT4G15540	AT1G65310
AT4G14548	AT4G37390	AT2G40400	AT1G11185	AT4G34570	AT5G46950
AT1G20900	AT3G50440	AT5G56850	AT1G14890	AT2G24420	AT3G48940
AT1G01120	AT5G60880	AT5G02830	AT2G39705	AT2G30170	AT1G65340
AT2G29730	AT3G02500	AT2G22240	AT5G19120	AT1G04550	AT1G43800
AT2G47270	AT5G24470	AT1G52230	AT4G14465	AT4G01935	AT2G01200
AT5G02580	AT2G18980	AT1G70580	AT2G25900	AT2G46420	AT1G02205
AT5G53220	AT3G12320	AT1G76878	AT5G34853	AT4G21065	AT1G61255
AT3G54000	AT5G61590	AT5G12860	AT4G28140	AT2G21860	AT1G48660
AT5G15600	AT1G80440	AT2G33855	AT5G34780	AT3G02640	AT1G10550
AT1G64640	AT3G18830	AT1G17090	AT5G41761	AT4G15560	AT4G25200
AT5G13820	AT4G18880	AT5G50360	AT4G01250	AT5G18770	AT4G01515
AT2G43060	AT4G17810	AT1G17360	AT5G20820	AT3G19670	AT4G10160
AT5G63530	AT4G24120	AT1G28010	AT1G80870	AT4G00620	AT5G46960
AT3G29575	AT4G18370	AT5G16030	AT3G60530	AT5G46510	AT1G09950
AT2G46780	AT3G54500	AT4G35270	AT4G16000	AT4G25070	AT1G29490
AT1G09540	AT4G22980	AT1G19700	AT4G16670	AT4G15830	AT2G39920
AT3G28340	AT3G45730	AT4G34000	AT3G23150	AT5G16250	AT3G59010
AT5G40630	AT1G33610	AT1G80120	AT3G15450	AT1G32860	AT1G19510
AT5G02540	AT3G16000	AT2G04025	AT4G37770	AT1G48920	AT5G53250
AT3G25030	AT2G03505	AT1G33480	AT4G39070	AT2G39340	AT2G33380
AT3G22740	AT5G64530	AT1G70840	AT5G06570	AT1G77410	AT3G60120
AT2G26260	AT5G26200	AT1G03905	AT5G25190	AT3G21540	AT5G07010
AT1G11210	AT1G78850	AT3G24750	AT3G51410	AT5G38890	AT4G25420
AT5G17700	AT5G62360	AT1G60950	AT5G47220	AT4G27660	AT5G53710
AT4G00820	AT3G02150	AT3G56940	AT5G46400	AT5G23440	AT5G03860
AT1G18290	AT5G06530	AT4G31805	AT5G10695	AT5G12130	AT5G12020
AT5G02200	AT1G53670	AT5G40380	AT3G49950	AT1G67420	AT2G21640
AT1G52343	AT3G13310	AT1G50290	AT5G57670	AT1G10830	AT3G50770
AT3G54510	AT2G20570	AT2G01890	AT4G36040	AT3G16840	AT1G18280
AT3G15540	AT3G26210	AT2G31750	AT1G16110	AT5G40850	AT1G16850
AT2G38530	AT3G61890	AT3G01060	AT5G22570	AT1G49380	AT5G60660
AT5G50175	AT1G75490	AT5G59510	AT2G26440	AT3G50410	AT1G48530
AT4G36010	AT5G46690	AT1G65620	AT3G48360	AT1G73660	AT1G60090
AT4G10020	AT1G69160	AT3G23170	AT3G62090	AT5G65710	AT1G01600
AT3G24840	AT5G04590	AT1G69530	AT5G63650	AT1G05950	AT2G28860
AT3G21330	AT1G32540	AT4G09970	AT2G45050	AT1G64450	AT1G14950
AT4G37740	AT4G35380	AT3G20100	AT1G35230	AT2G24600	AT4G27460
AT1G75450	AT2G46340	AT2G30100	AT1G56250	AT3G03300	AT4G21490
AT5G63650	AT4G27950	AT1G04350	AT3G02800	AT5G01770	AT1G61800
AT3G23930	AT2G19460	AT2G06200	AT3G22750	AT2G47530	AT3G13400
AT5G07010	AT4G00750	AT1G32900	AT3G48450	AT3G15820	AT1G67810
AT2G36410	AT3G12300	AT2G33585	AT3G16490	AT1G75010	AT5G10430
AT5G18060	AT1G66890	AT1G37130	AT3G59940	AT4G08480	AT3G53200
AT1G10550	AT5G01800	AT1G09540	AT5G07000	AT3G17360	AT3G05150
AT5G01790	AT1G67740	AT4G13220	AT5G02760	AT1G15080	AT4G36010
AT4G31370		AT3G47820	AT5G61590	AT3G06930	AT4G30180
AT3G61830		AT2G29450	AT3G10985	AT4G34360	AT3G21330
AT4G02290		AT1G32740	AT5G25350	AT3G12750	AT5G14360
AT1G20450		AT5G20220	AT1G26945	AT5G24520	AT5G53980
AT5G24130		AT5G67200	AT2G31980	AT3G47460	AT1G57570
AT3G28857		AT2G28320	AT1G14600	AT3G56450	AT2G21140
AT1G77200		AT4G34730	AT5G50175	AT3G01800	AT3G22640
AT2G01422		AT5G67160	AT2G34315	AT5G23070	AT1G02800
AT5G58600		AT1G13970	AT1G10140	AT5G65970	AT2G23110
AT2G14960		AT3G03550	AT1G26390	AT4G12600	AT2G22760
AT2G34185		AT1G15290	AT2G05510	AT4G37630	AT3G29370
AT5G50240		AT2G36630	AT3G54150	AT3G15150	AT4G32460
AT2G34940		AT5G01520	AT1G21270	AT5G42780	AT5G01330
AT4G16780		AT1G63650	AT4G01335	AT3G09920	AT1G44830
AT1G12420		AT5G08050	AT5G02540	AT5G65900	AT2G17850
AT4G18650		AT1G23030	AT1G25560	AT4G23950	AT5G03890
AT1G74490		AT3G05690	AT3G61830	AT1G65260	AT4G22490
AT1G10560		AT1G58520	AT3G28580	AT1G60000	AT1G75900
AT5G66590		AT2G46270	AT3G62950	AT3G59950	AT1G03880
AT1G54860		AT4G33010	AT4G25580	AT2G22260	AT5G15290
AT4G25260		AT2G14660	AT4G39360	AT1G30680	AT3G22500
AT1G67265		AT4G25830	AT1G26380	AT1G67710	AT2G19660
AT2G47770		AT5G37260	AT2G40000	AT5G54930	AT2G34020
AT2G32430		AT4G19450	AT5G20230	AT5G27730	AT2G41260
AT4G35720		AT3G11410	AT5G24920	AT5G15760	AT1G17810
AT5G13170		AT5G52310	AT4G13790	AT1G31760	AT2G14900
AT1G68800		AT1G52870	AT2G01610	AT5G22440	AT3G17050
AT1G03880		AT5G16010	AT3G18535	AT1G56170	AT1G72070
AT4G14130		AT3G50300	AT2G31085	AT1G78830	AT5G15230
AT1G25240		AT1G72645	AT2G25770	AT5G06850	AT1G14930
AT4G11190		AT3G54420	AT2G43060	AT3G01490	AT2G01610
AT1G02700		AT5G63380	AT4G36110	AT1G72670	AT5G50750
AT1G27990		AT5G42270	AT5G10120	AT5G14660	AT5G02200
AT2G41070		AT3G23920	AT3G50120	AT3G52910	AT1G23060
AT1G22600		AT3G15990	AT4G17500	AT2G26170	AT4G34770
AT4G32280		AT2G36080	AT3G26510	AT1G67195	AT5G60760
AT2G29440		AT2G45680	AT5G48890	AT2G02955	AT1G67270
AT1G54870		AT2G19690	AT1G15670	AT4G20360	AT5G35660
AT3G48260		AT2G41660	AT5G14470	AT1G64150	AT3G59900
AT4G30180		AT1G07050	AT5G05880	AT3G27280	AT4G14819
AT5G65800		AT1G55200	AT5G02020	AT5G47970	AT3G05260
AT1G48930		AT2G40960	AT2G27830	AT5G67420	AT2G02990
AT3G56350		AT3G57040	AT1G50040	AT4G31890	AT1G26290
AT4G16160		AT4G23920	AT2G34650	AT5G13000	AT2G31980
AT4G11050		AT3G19380	AT3G43850	AT5G12080	AT1G19830
AT1G16850		AT1G58290	AT5G46330	AT2G18800	AT1G17710
AT1G77330		AT2G47490	AT2G39350	AT3G08505	AT3G27660
AT1G07645		AT1G80450	AT5G08770	AT2G42270	AT4G01140
AT2G31083		AT5G44530	AT4G05070	AT1G53780	AT2G26400
AT5G01300		AT5G04000	AT4G38580	AT5G48540	AT1G05835
AT4G29930		AT1G64780	AT1G10560	AT1G13730	AT2G25130
AT5G22570		AT4G25470	AT3G60390	AT3G49260	AT1G66700
AT3G21670		AT4G15630	AT1G15040	AT3G20860	AT4G27440
AT1G06350		AT5G41400	AT3G50140	AT1G56345	AT2G26440
AT5G02260		AT1G79520	AT3G60520	AT5G09220	AT5G63350
AT1G62420		AT2G33250	AT1G77210	AT4G11960	AT2G39855
AT2G28420		AT1G64970	AT4G28180	AT1G68880	AT1G15630
AT2G33380		AT1G67070	AT2G30750	AT2G23690	AT3G20470
AT5G37940		AT2G03090	AT5G02600	AT5G60030	AT4G37770
AT4G13790		AT4G36530	AT1G67980	AT1G23880	AT4G36110
AT5G44120		AT2G28305	AT3G18950	AT4G37550	AT1G29025
AT1G16730		AT2G30420	AT1G56210	AT5G43140	AT4G14380
AT1G72490		AT5G40390	AT5G25110	AT2G44230	AT1G32350
AT3G62090		AT1G49660	AT5G66330	AT2G45280	AT1G03170
AT4G18920		AT3G15850	AT3G48390	AT5G08180	AT2G14840
AT3G53040		AT3G15280	AT1G68800	AT4G34090	AT1G53700
AT1G02340		AT4G08930	AT4G28240	AT3G17340	AT4G16670
AT5G51210		AT3G14690	AT3G15540	AT3G27540	AT1G07985
AT5G66700		AT2G16430	AT2G37930	AT1G01750	AT1G28330
AT5G42290		AT3G43110	AT1G08630	AT5G13760	AT1G75780
AT2G20520		AT3G16520	AT4G04630	AT1G16650	AT1G75450
AT4G14690		AT5G12010	AT3G45870	AT3G27150	AT3G14370
AT4G32500		AT4G00480	AT1G17640	AT3G28100	AT1G60060
AT1G09530		AT3G10840	AT3G53950	AT2G38940	AT3G51810
AT2G46970		AT2G42975	AT2G19800	AT2G21560	AT5G22520
AT5G04120		AT2G36145	AT3G25717	AT2G04170	AT1G62770
AT4G34410		AT2G33530	AT1G14920	AT1G04110	AT5G44120
AT1G72290		AT1G42550	AT2G02170	AT4G13670	AT3G51410
AT1G19210		AT1G22750	AT1G77640	AT1G73830	AT4G30290
AT5G40860		AT5G01870	AT2G46990	AT4G23540	AT5G09440
		AT4G28740	AT3G27650	AT1G23480	AT2G23640
		AT1G20823	AT4G34419	AT2G39190	AT2G39030
		AT5G05365	AT3G10290	AT2G35840	AT4G13210
		AT5G65280	AT5G39865	AT3G53220	AT5G46900
		AT1G07128	AT5G01790	AT3G61380	AT5G42600
		AT2G41870	AT1G64660	AT3G16150	AT1G66600
		AT1G10960	AT3G15500	AT1G20920	AT1G73190
		AT5G06980	AT3G60490	AT3G13480	AT5G42930
		AT1G49450	AT1G71970	AT2G44920	AT2G41860
		AT3G56080	AT4G03510	AT2G26550	AT1G78970
		AT4G37680	AT3G42800	AT3G53470	AT1G08500
		AT1G05440	AT1G75450	AT2G45340	AT5G02190
		AT1G23740	AT5G39610	AT1G63650	AT1G05490
		AT1G50930	AT3G50770	AT2G30010	AT4G25260
		AT3G15090	AT5G56550	AT3G52050	AT2G39350
		AT3G25890	AT1G28650	AT3G06680	AT2G28420
		AT4G37225	AT5G43290	AT1G32070	AT4G26890
		AT3G23410	AT3G15630	AT1G10750	AT5G09970
		AT2G34460	AT2G46660	AT1G13710	AT4G38400
		AT5G45780	AT1G05675	AT3G54390	AT4G38580
		AT5G53710	AT1G44830	AT4G35030	AT4G21850
		AT3G19450	AT4G23060	AT5G07630	AT3G25730
		AT3G26570	AT4G36230	AT5G15280	AT4G23030
		AT1G33110	AT5G61440	AT5G20970	AT5G54740
		AT2G37240	AT1G69920	AT3G61770	AT5G06200
		AT2G35945	AT1G10070	AT5G25630	AT1G20620
		AT1G78100	AT1G58410	AT1G60850	AT4G12520
		AT1G06430	AT3G16530	AT3G04710	AT4G02700
		AT5G64940	AT5G45560	AT5G60990	AT4G28520
		AT1G51805	AT5G21050	AT5G50090	AT5G63810
		AT4G16980	AT1G49230	AT4G17050	AT4G30280
		AT2G37380	AT1G72820	AT4G37445	AT5G50175
		AT1G19050	AT2G26710	AT1G48540	AT5G13700
		AT5G10470	AT1G67100	AT5G11330	AT4G18970
		AT2G21330	AT2G01940	AT5G02050	AT1G67910
		AT5G52570	AT5G18930	AT3G13150	AT5G19890
		AT1G44575	AT2G15880	AT2G25680	AT2G05580
		AT2G34720	AT1G21400	AT4G00080	AT5G66650
		AT1G62975	AT5G23350	AT4G10000	AT5G18060
		AT2G23420	AT5G63350	AT4G35970	AT4G25140
		AT1G66760	AT3G47340	AT3G63110	AT3G58850
		AT3G21690	AT5G49690	AT2G18220	AT2G14420
		AT3G57540	AT1G11960	AT3G08980	AT3G21090
		AT4G15920	AT2G39855	AT3G26460	AT1G02450
		AT5G57345	AT5G48000	AT4G28510	AT5G20710
		AT5G53970	AT2G41300	AT1G74040	AT3G01570
		AT4G15690	AT3G61680	AT5G24800	AT5G65390
		AT2G16890	AT5G02260	AT5G18260	AT5G67520
		AT5G52420	AT1G68190	AT1G64770	AT1G64110
		AT2G46450	AT2G01300	AT2G29200	AT3G48970
		AT5G24990	AT5G40720	AT4G22240	AT4G07820
		AT5G01410	AT3G52561	AT3G46950	AT1G01390
		AT1G79510	AT4G27460	AT4G37540	AT5G51440
		AT5G62130	AT3G50330	AT1G10270	AT4G30370
		AT2G34810	AT5G42900	AT5G53050	AT5G22355
		AT1G19490	AT5G25240	AT2G36630	AT5G02260
		AT5G67030	AT2G18300	AT3G55605	AT1G74650
		AT5G48485	AT5G14510	AT2G30390	AT2G34315
		AT3G52360	AT2G37330	AT4G18050	AT2G41850
		AT4G28290	AT1G80920	AT5G23940	AT1G32170
		AT4G27410	AT4G35070	AT1G36370	AT2G40170
		AT2G43340	AT5G52900	AT5G48060	AT3G55310
		AT5G16460	AT3G10120	AT2G20920	AT2G25770
		AT5G59220	AT2G21500	AT1G55205	AT1G69930
		AT5G37300	AT5G67390	AT4G16900	AT3G03830
		AT5G03760	AT4G25420	AT3G15460	AT1G27670
		AT3G29200	AT2G19810	AT1G78770	AT1G13430
		AT3G57062	AT3G45260	AT4G34740	AT4G21745
		AT5G54230	AT5G20250	AT1G32470	AT4G11190
		AT5G51040	AT1G04310	AT5G06710	AT4G39360
		AT5G54270	AT2G28630	AT1G22403	AT1G11545
		AT2G39800	AT2G41230	AT2G28950	AT1G15550
		AT5G02970	AT1G15800	AT5G20160	AT5G02020
		AT5G05410	AT3G18690	AT3G23580	AT1G02340
		AT2G17972	AT2G43000	AT1G80690	AT1G77950
		AT3G11900	AT4G29310	AT1G05830	AT1G20070
		AT2G38230	AT5G01210	AT1G13810	AT2G37678
		AT4G34740	AT2G20880	AT1G71692	AT5G44417
		AT5G48880	AT2G35270	AT1G08845	AT2G44080
		AT1G22220	AT3G14260	AT3G01410	AT5G57760
		AT2G32530	AT5G25280	AT2G26770	AT1G19530
		AT1G72770	AT5G08350	AT1G50840	AT4G29270
		AT4G25290	AT4G10160	AT2G21970	AT1G52855
		AT1G78995	AT1G63230	AT3G06570	AT5G15150
		AT3G01440	AT1G51940	AT3G62530	AT1G67750
		AT3G17800	AT2G47550	AT3G51150	AT1G62190
		AT1G76110	AT4G31248	AT5G05940	AT5G22470
		AT1G76570	AT5G06690	AT1G51080	AT1G19250
		AT1G11112	AT3G56400	AT2G28880	AT3G10290
		AT2G17590	AT4G10020	AT5G40910	AT4G31248
		AT2G36800	AT1G30080	AT3G01350	AT1G21520
		AT1G25440	AT2G22680	AT2G40860	AT1G19940
		AT3G52370	AT1G69930	AT4G01800	AT5G28300
		AT2G35260	AT3G56470	AT4G23800	AT1G64390
		AT1G74430	AT4G35840	AT2G39360	AT5G37670
		AT4G37410	AT1G74670	AT1G15140	AT4G14980
		AT2G22460	AT1G64370	AT5G57030	AT2G34500
		AT3G04140	AT2G37025	AT5G06290	AT5G17850
		AT5G17230	AT3G10020	AT4G15850	AT5G18010
		AT2G46640	AT1G52240	AT3G59410	AT2G04500
		AT1G05100	AT4G21400	AT5G64530	AT2G28630
		AT4G22560	AT3G23880	AT3G26060	AT1G54860
		AT1G44000	AT2G28860	AT1G34065	AT1G70710
		AT1G43160	AT1G61970	AT3G25590	AT3G43250
		AT3G45210	AT1G26270	AT1G08230	AT5G17700
		AT5G56860	AT2G05330	AT1G06650	AT1G28480
		AT2G43910	AT3G61210	AT3G05935	AT3G42800
		AT3G16175	AT1G45163	AT4G00430	AT4G18280
		AT2G34960	AT5G08150	AT5G52547	AT2G38400
		AT1G32240	AT4G36050	AT2G26840	AT2G34930
		AT2G35290	AT3G27884	AT3G06145	AT1G64640
		AT1G75030	AT1G13250	AT4G28450	AT3G50800
		AT2G38640	AT1G79700	AT5G18670	AT2G28085
		AT1G62180	AT2G34010	AT1G53140	AT1G63560
		AT1G03170	AT3G47200	AT5G18820	AT1G61260
		AT5G15910	AT3G47180	AT5G04490	AT1G02400
		AT5G25890	AT1G02660	AT1G55915	AT3G10985
		AT1G78600	AT5G60760	AT1G18440	AT4G23870
		AT1G13080	AT5G22270	AT3G04650	AT1G02460
		AT5G04830	AT4G14270	AT4G04350	AT4G37580
		AT3G02140	AT5G49440	AT5G51020	AT5G04770
		AT1G26770	AT2G45210	AT5G37260	AT5G14920
		AT1G71520	AT5G15830	AT3G63410	AT5G66780
		AT3G47430	AT3G52290	AT2G01290	AT1G01200
		AT5G47330	AT1G58602	AT1G66760	AT5G01790
		AT2G41040	AT3G23250	AT1G27050	AT5G66590
		AT1G32690	AT3G25740	AT1G05710	AT2G44570
		AT5G24470	AT1G31040	AT4G30610	AT1G76650
		AT2G21560	AT1G62770	AT4G36290	AT3G05920
		AT3G16800	AT4G37890	AT5G59770	AT2G41340
		AT3G54890	AT5G21940	AT1G77400	AT1G77120
		AT1G73650	AT1G66180	AT5G03880	AT1G77870
		AT2G35660	AT4G29190	AT4G18130	AT5G02540
		AT5G66460	AT2G25130	AT1G16830	AT4G02290
		AT4G12000	AT3G61630	AT2G46210	AT3G48580
		AT4G33660	AT5G63160	AT3G49190	AT1G58410
		AT3G10815	AT5G10600	AT4G23010	AT2G05910
		AT2G40900	AT3G26240	AT3G11900	AT2G27370
		AT3G08730	AT3G19860	AT5G52030	AT1G06980
		AT4G15430	AT3G15530	AT2G31150	AT3G48260
		AT3G05935	AT1G78270	AT5G49480	AT3G48460
		AT5G06530	AT5G13080	AT3G22310	AT4G16780
		AT1G79270	AT3G29370	AT3G54910	AT3G08030
		AT5G14760	AT5G18980	AT3G07720	AT5G53190
		AT3G48350	AT4G28150	AT3G51230	AT4G26740
		AT2G23670	AT1G31173	AT1G72030	AT5G47450
		AT1G72610	AT5G01330	AT2G27550	AT1G66350
		AT1G50020	AT4G30370	AT2G17340	AT3G50890
		AT3G19480	AT2G39400	AT2G03390	AT2G42610
		AT5G59730	AT3G12820	AT5G60880	AT1G01780
		AT3G14810	AT1G68110	AT5G19300	AT5G24910
		AT1G69260	AT3G06750	AT3G59200	AT3G52780
		AT4G27560	AT2G37670	AT1G48770	AT5G07200
		AT1G22770	AT4G38470	AT4G26555	AT5G16340
		AT1G67360	AT4G16515	AT2G44630	AT1G09350
		AT4G21440	AT3G22800	AT4G29070	AT1G06360
		AT2G34420	AT1G15010	AT5G51600	AT2G26150
		AT4G00165	AT3G04860	AT3G12770	AT4G02330
		AT2G03750	AT4G23440	AT3G02120	AT5G40010
		AT3G27690	AT5G47860	AT1G74900	AT1G77200
		AT3G20200	AT5G66650	AT5G13410	AT2G20080
		AT4G27700	AT5G59845	AT1G32160	AT3G12610
		AT5G59050	AT3G60140	AT1G03630	AT5G48900
		AT2G16365	AT5G48110	AT5G27390	AT5G39890
		AT1G72030	AT1G76590	AT3G05600	AT3G61930
		AT1G67030	AT1G02610	AT3G13860	AT1G33170
		AT2G30540	AT1G09575	AT3G18500	AT1G53035
		AT3G57830	AT2G17730	AT5G46390	AT3G02550
		AT3G47960	AT4G22810	AT5G43403	AT2G19960
		AT4G23770	AT5G16110	AT5G43270	AT4G00910
		AT2G34430	AT1G07090	ATCG01050	AT2G01422
		AT4G15620	AT3G26740	AT1G52590	AT4G37740
		AT5G15310	AT5G14070	AT2G18290	AT5G11920
		AT2G01290	AT5G42280	AT5G11590	AT5G46040
		AT4G11570	AT1G19310	AT3G53260	AT3G55290
		AT1G66840	AT1G19770	AT4G24570	AT5G12940
		AT1G19080	AT3G05640	AT5G51550	AT2G39320
		AT5G64770	AT3G16500	AT4G31060	AT1G62610
		AT5G40500	AT4G22710	AT3G51280	AT1G03870
		AT1G14430	AT1G18280	AT3G26590	AT3G11550
		AT5G65890	AT2G29660	AT5G58580	AT2G11810
		AT3G17040	AT3G21460	AT4G16700	AT3G26170
		AT3G05936	AT4G06746	AT3G02300	AT1G69920
		AT4G11360	AT5G12020	AT4G32450	AT4G01360
		AT4G16140	AT3G20340	AT5G57450	AT5G11540
		AT5G38430	AT2G37150	AT5G10900	AT1G26945
		AT2G24310	AT5G48175	AT4G16570	AT4G31830
		AT5G66815	AT3G47680	AT1G72440	AT1G56600
		AT2G21970	AT5G21170	AT1G29250	AT4G01410
		AT4G32770	AT1G78080	AT1G07128	AT3G02620
		AT3G24190	AT5G14110	AT3G63520	AT4G22710
		AT5G02950	AT3G53540	AT4G31320	AT4G22545
		AT4G03965	AT1G10550	AT2G40900	AT5G49630
		AT5G64840	AT3G27997	AT5G51540	AT2G28670
		AT1G53090	AT5G23360	AT4G02120	AT5G44460
		AT3G23810	AT3G26220	AT2G41800	AT5G03210
		AT3G57010	AT1G14860	AT1G64790	AT4G37870
		AT5G15850	AT3G17100	AT5G62720	AT1G76240
		AT1G69610	AT4G27470	AT5G43150	AT3G24450
		AT1G72500	AT1G80180	AT2G27420	AT1G09570
		AT3G13061	AT5G40910	AT1G43160	AT5G22570
		AT1G59740	AT4G35770	AT5G18600	AT1G80160
		AT5G19850	AT3G52070	AT5G48830	AT3G17580
		AT1G05870	AT1G18773	AT5G64290	AT3G24020
		AT2G34620	AT3G11030	AT3G17770	AT1G49130
		AT1G18330	AT1G36060	AT1G76040	AT2G03360
		AT4G08910	AT5G16370	AT3G15880	AT4G33467
		AT2G15970	AT5G63800	AT2G39910	AT5G07030
		AT4G27520	AT4G10910	AT1G80720	AT2G19590
		AT3G23530	AT3G26550	AT1G61970	AT5G39580
		AT2G27420	AT3G45730	AT4G31530	AT1G62480
		AT5G67370	AT1G08810	AT5G45840	AT1G12845
		AT2G23130	AT3G02550	AT3G09580	AT1G01380
		AT5G22390	AT3G09032	AT5G24930	AT1G18990
		AT3G61890	AT1G19380	AT3G02690	AT1G29195
		AT2G02955	AT2G44130	AT2G17820	AT3G14225
		AT2G35960	AT2G32150	AT2G43650	AT2G21490
		AT1G15100	AT2G26560	AT5G20070	AT2G18970
		AT1G14345	AT5G38900	AT3G51480	AT1G07690
		AT4G30470	AT2G30960	AT1G29380	AT3G50140
		AT4G10040	AT3G59900	AT2G38640	AT4G39210
		AT2G41000	AT4G23030	AT4G03260	AT3G23790
		AT4G04850	AT1G69890	AT4G13345	AT1G54870
		AT3G55130	AT5G54080	AT2G46220	AT4G29020
		AT1G75100	AT5G25160	AT1G24280	AT3G29575
		AT5G50100	AT5G47240	AT2G16270	AT3G11580
		AT2G29360	AT3G28340	AT3G17840	AT5G01600
		AT1G50250		AT5G27350	AT4G14465
		AT1G66330		AT1G78915	AT4G16515
		AT3G12320		AT1G30600	AT5G40590
		AT3G09600		AT2G36290	AT4G36930
		AT1G13740		AT1G68030	AT5G42890
		AT3G02830		AT3G54600	AT3G03170
		AT1G76080		AT3G62050	AT2G23010
		AT1G26762		AT3G14940	AT1G52750
		AT1G30530		AT1G34340	AT3G29410
		AT5G08640		AT5G19970	AT1G05680
		AT3G17790		AT4G20350	AT5G01380
		AT5G37550		AT2G14255	AT1G72490
		AT5G22090		AT4G39970	AT2G21540
		AT4G37470		AT1G08260	AT1G31850
		AT4G38960		AT5G53010	AT2G46660
		AT4G15660		AT4G38150	AT2G37640
		AT1G29910		AT5G18660	AT2G02850
		AT4G15680		AT3G09070	AT3G02840
		AT5G25810		AT4G31910	AT3G49930
		AT5G13630		AT1G54970	AT4G11310
		AT1G01060		AT4G00020	AT1G65090
		AT3G24840		AT1G04770	AT5G49690
		AT1G78070		AT4G38660	AT1G75590
		AT1G44446		AT3G11170	AT1G44970
		AT1G19670		AT1G28140	AT2G45050
		AT5G49480		AT2G45990	AT4G08950
		AT1G05690		AT5G45780	AT3G44510
		AT3G62410		AT4G28790	AT3G55230
		AT5G49330		AT1G77630	AT3G51895
		AT5G20070		AT3G04450	AT4G34710
		AT1G13670		AT4G23920	AT5G59010
		AT3G47500		AT4G16630	AT4G13580
		AT1G58340		AT1G11350	AT5G51680
		AT5G58750		AT1G33102	AT1G20190
		AT5G03555		AT3G44050	AT1G70990
		AT1G55960		AT5G62710	AT5G18470
		AT3G52540		AT3G18300	AT3G59440
		AT1G30040		AT2G03090	AT5G05965
		AT4G03400		AT5G58330	AT1G23052
		AT5G06790		AT3G61028	AT5G02170
		AT1G70000		AT2G37450	AT4G02090
		AT1G61890		AT1G68740	AT3G28340
		AT5G47610		AT1G16750	AT5G47240
		AT4G09750		AT3G52070	AT5G36100
		AT5G64170		AT4G21440	AT5G14180
		AT1G07010		AT3G22550	AT1G64660
		AT2G05100		AT5G03910	AT4G16500
		AT1G15580		AT1G18460	AT2G32660
		AT1G73480		AT1G06720	AT3G02800
		AT5G62210		AT5G44040	AT2G15010
		AT3G53830		AT5G52910	AT5G23750
		AT1G16720		AT3G10880	AT2G42870
		AT4G26530		AT5G47560	AT5G39865
		AT3G14770		AT5G14970	AT4G27450
		AT5G64850		AT1G55240	AT1G21525
		AT2G36870		AT3G05750	AT3G19920
		AT1G73870		AT2G20590	AT2G21880
		AT1G29640		AT1G32500	AT1G15330
		AT4G00050		AT5G50820	AT2G34600
		AT1G65060		AT2G27840	AT3G23930
		AT2G28550		AT4G02430	AT5G57240
		AT4G26850		AT3G15650	AT2G02630
		AT3G48700		AT2G26860	AT1G07400
		AT3G28070		AT5G61010	AT5G27660
		AT3G16350		AT2G36200	AT1G11600
		AT2G05070		AT3G01680	AT4G17470
		AT1G12240		AT1G49870	AT4G17695
		AT5G65030		AT2G25735	AT3G43270
		AT3G21560		AT3G15680	AT5G22580
		AT1G80130		AT3G15250	AT1G30080
		AT4G12310		AT3G21370	AT1G15010
		AT3G23210		AT5G48820	AT1G26250
		AT3G59400		AT3G58720	AT2G17710
		AT1G78450		AT1G54500	AT5G06370
		AT3G21760		AT3G44750	AT2G35760
		AT1G13930		AT1G03300	AT3G06860
		AT5G01015		AT1G70700	AT5G43520
		AT4G38840		AT3G14190	AT3G16490
		AT1G07180		AT1G68990	AT4G12880
		AT5G17300		AT4G19020	AT5G38010
		AT3G63060		AT4G30910	AT2G29480
		AT1G18810		AT1G05760	AT5G42180
		AT5G01840		AT2G32620	AT5G51670
		AT3G27170		AT5G50130	AT4G38850
		AT3G22830		AT1G14340	AT1G16490
		AT5G45850		AT2G03830	AT2G39430
		AT4G17670		AT1G65030	AT5G44920
		AT1G78510		AT1G22890	AT5G15580
		AT1G76210		AT1G11700	AT3G45970
		AT1G09350		AT5G11070	AT1G11362
		AT5G54470		AT3G55010	AT3G53010
		AT1G10370		AT2G23180	AT3G59350
		AT5G11110		AT1G09000	ATMG00070
		AT4G37760		AT4G13220	AT3G47380
		AT4G09350		AT4G30990	AT4G01335
		AT3G17830		AT1G12750	AT1G24470
		AT2G31560		AT2G44750	AT1G29090
		AT2G46420		AT1G73110	AT5G51780
		AT2G40080		AT4G08930	AT1G10070
		AT1G17050		AT5G63380	AT2G42900
		AT1G06180		AT1G66430	AT2G24300
		AT4G34610		AT1G10020	AT2G28490
		AT2G38210		AT1G23560	AT2G16580
		AT4G37150		AT1G76130	AT2G32300
		AT1G06040		AT5G16710	AT3G24500
		AT5G59130		AT1G54220	AT4G35070
		AT4G33905		AT3G02400	AT2G06200
		AT2G32540		AT2G38070	AT1G69690
		AT5G35970		AT3G19080	AT2G12462
		AT5G61270		AT5G03110	AT2G38500
		AT4G24415		AT5G48310	AT1G52240
		AT4G23990		AT3G61560	AT2G38750
		AT5G55620		AT1G32060	AT4G21830
		AT1G58460		AT5G17630	AT1G30750
		AT5G49740		AT3G21580	AT5G43290
		AT2G21320		AT2G16570	AT3G28740
		AT1G17100		AT4G11830	AT5G17860
		AT5G66270		AT5G21060	AT2G19800
		AT3G51750		AT4G29590	AT2G39180
		AT3G09520		AT5G41410	AT4G10560
		AT3G55120		AT1G67720	AT5G52990
		AT2G46830		AT3G09190	AT1G52690
		AT1G07150		AT5G62960	AT2G01450
		AT2G15020		AT5G17170	AT1G30760
		AT3G05800		AT1G75060	AT4G01700
		AT5G05270		AT1G68890	AT5G45670
		AT5G44190		AT2G35945	AT3G55840
		AT5G58760		AT2G25355	AT3G22540
		AT5G52250		AT1G02610	AT2G46600
		AT3G15354		AT1G77590	AT1G17700
		AT3G54990		AT2G17220	AT3G49220
		AT4G27360		AT2G24395	AT2G22860
		AT5G65340		AT1G48650	AT3G15500
		AT2G37970		AT5G24810	AT2G34070
		AT1G06000		AT5G40840	AT2G30930
		AT4G24700		AT3G23290	AT1G72120
		AT2G36750		AT4G39470	AT4G19120
		AT3G55110		AT1G74560	AT1G26730
		AT1G74440		AT5G36120	AT5G66390
		AT3G61750		AT3G29630	AT3G24650
		AT3G21670		AT4G32420	AT2G47000
		AT4G17090		AT3G05330	AT5G60100
		AT2G39250		AT3G28660	AT5G67020
		AT5G13930		AT3G12730	AT1G10560
		AT5G11260		AT1G19350	AT3G61490
		AT1G12370		AT5G15450	AT1G08590
		AT2G39560		AT2G25270	AT1G15640
		AT1G48100		AT1G24880	AT1G11740
		AT3G56260		AT2G05760	AT1G07090
		AT3G57020		AT1G68840	AT5G20150
		AT1G64500		AT3G03040	AT2G37130
		AT2G46340		AT2G37860	AT1G18400
		AT1G78820		AT1G16800	AT3G21520
		AT2G30040		AT5G57790	AT5G62520
		AT2G25530		AT1G75410	AT4G12290
		AT5G62430		AT1G69700	AT2G43535
		AT1G10657		AT2G47540	AT4G17340
		AT3G02380		AT4G15510	AT5G64750
		AT4G39510		AT5G27120	AT1G47760
		AT4G15480		AT1G54520	AT1G47510
		AT1G24580		AT4G24780	AT3G44990
		AT4G21200		AT5G57565	AT5G41900
		AT4G04840		AT1G64180	AT2G22470
		AT5G24150		AT3G06460	AT1G04250
		AT5G24850		AT2G17780	AT3G13980
		AT1G26761		AT1G49780	AT5G28080
		AT1G56650		AT1G04650	AT4G32280
		AT2G02950		AT3G43600	AT5G02890
		AT1G60590		AT5G66540	AT4G12510
		AT5G23730		AT3G51720	AT2G31083
		AT1G18710		AT2G17670	AT3G63470
		AT1G29920		AT4G12020	AT5G55410
		AT3G28160		AT5G43570	AT5G44130
		AT3G61220		AT4G19060	AT1G04560
		AT3G02910		AT5G65450	AT1G03790
		AT5G14200		AT4G09750	AT2G28840
		AT5G17050		AT5G40480	AT5G57670
		AT2G24540		AT1G31170	AT5G49330
		AT2G30520		AT3G14930	AT3G47220
		AT3G17609		AT1G01040	AT4G08300
		AT2G42530		AT3G05936	AT1G74010
		AT3G30460		AT3G57400	AT5G65140
		AT5G02270		AT4G05090	AT1G30280
		AT1G60270		AT5G11240	AT3G48240
		AT3G58070		AT5G48120	AT2G22900
		AT4G35660		AT3G44370	AT2G25940
		AT4G25480		AT1G03180	AT1G76230
		AT5G46470		AT2G17260	AT5G58660
		AT4G31870		AT5G48360	AT1G22530
		AT2G46790		AT5G12330	AT5G16360
		AT2G19650		AT1G21065	AT5G22310
		AT4G14690		AT5G10030	AT4G35840
		AT5G44110		AT5G03490	AT1G03106
		AT3G56290		AT1G54385	AT5G24580
		AT5G43630		AT1G79430	AT3G01220
		AT2G47460		AT3G21250	AT5G13870
		AT3G21890		AT3G10530	AT1G66400
		AT4G27030		AT3G25030	AT1G45130
		AT1G78440		AT2G28305	AT4G21570
		AT5G36910		AT1G25550	AT4G37700
		AT2G36590		AT3G53940	AT5G59490
		AT2G31380		AT2G39800	AT4G23400
		AT4G26150		AT2G44210	AT4G30670
		AT5G24120		AT4G36190	AT5G23870
		AT3G52740		AT4G34220	AT5G41080
		AT3G51240		AT1G68660	AT4G12730
		AT1G66725		AT1G21410	AT5G49800
		AT3G44450		AT4G29905	AT3G18200
		AT3G22840		AT3G26080	AT3G60070
		AT5G58770		AT2G34860	AT5G25250
		AT4G15248		AT5G25890	AT1G16370
		AT3G21150		AT1G80850	AT4G30170
		AT5G42760		AT5G05960	AT1G23070
				AT1G78540	AT3G50260
				AT5G38210	AT4G33120
				AT1G64680	AT2G30210
				AT1G18750	AT5G01210
				AT3G06530	AT4G32810
				AT5G62340	AT2G17840
				AT5G55760	AT4G16442
				AT4G13370	AT1G04240
				AT1G18660	AT2G42010
				AT1G01020	AT2G27830
				AT2G19400	AT3G48115
				AT4G15790	AT2G12190
				AT3G58770	AT2G36100
				AT3G14415	AT3G23800
				AT2G18900	AT2G17730
				AT5G49660	AT2G35210
				AT5G27330	AT3G60140
				AT4G28030	AT5G23220
				AT5G42310	AT4G01680
				AT1G02730	AT3G52460
				AT1G60640	AT4G25580
				AT5G01240	AT2G01008
				AT5G35790	AT3G61830
				AT3G01810	AT3G55720
				AT4G16410	AT1G20450
				AT4G37225	AT4G30410
				AT1G72770	AT5G65300
				AT2G01918	AT4G29690
				AT4G32880	AT2G40300
				AT2G33210	AT4G37890
				AT3G10520	AT3G42658
				AT2G27140	AT5G66080
				AT4G36980	AT5G02230
				AT1G11220	AT5G45340
				AT4G19840	AT2G42840
				AT3G21510	AT1G11960
				AT1G18265	AT5G26690
				AT1G28530	AT5G15830
				AT4G24790	AT5G59590
				AT2G36690	AT5G62280
				AT3G07360	AT1G25230
				AT4G00760	AT2G26370
				AT2G21020	AT5G44700
				AT3G61310	AT4G39660
				AT1G30550	AT4G35770
				AT1G05900	AT3G54940
				AT4G31200	AT2G32430
				AT2G44690	AT5G27520
				AT3G48600	AT1G18290
				AT1G29410	AT2G41070
				AT2G31970	AT2G22890
				AT1G74300	AT1G02640
				AT1G43650	AT4G34250
				AT1G54350	AT1G68330
				AT1G73170	AT4G30650
				AT1G12244	AT4G23820
				AT5G11510	ATMG00060
				AT5G60600	AT1G18140
				AT5G17890	AT5G61200
				AT3G03060	AT5G18030
				AT5G20540	AT2G40113
				AT1G23730	AT2G43060
				AT3G46130	AT3G25290
				AT3G18580	AT2G27930
				AT3G56300	AT1G01120
				AT4G15545	AT2G44910
				AT5G29000	AT4G29700
				AT1G56050	AT1G48470
				AT2G24860	AT5G40420
				AT2G42330	AT5G41400
				AT1G06460	AT3G59690
				AT1G69610	AT5G26570
				AT1G11860	AT4G01610
				AT1G02910	AT5G03720
				AT5G57530	AT2G36640
				AT5G04895	AT1G26780
				AT4G30460	AT5G47370
				AT5G19240	AT3G15670
				AT3G15520	AT4G27970
				AT3G10815	AT3G12500
				AT5G53900	AT5G10600
				AT5G09420	AT3G01260
				AT5G14110	AT4G21590
				AT3G50240	AT4G39090
				AT2G33550	AT3G50120
				AT1G44780	AT1G64670
				AT1G74770	AT5G59570
				AT5G22700	AT1G48330
				AT2G32295	AT4G11655
				AT3G30122	AT3G11150
				AT2G15290	AT5G26960
				AT1G63250	AT5G07820
				AT1G19650	AT5G55050
				AT2G17442	AT1G62660
				AT5G14260	AT3G16180
				AT3G23890	AT2G27380
				AT1G52070	AT1G31173
				AT2G23950	AT4G20260
				AT2G43800	AT1G01810
				AT2G35390	AT5G59170
				AT1G02300	AT1G15350
				AT4G25630	AT3G43670
				AT3G48425	AT5G66170
				AT1G49910	AT4G40010
				AT1G10060	AT1G46554
				AT1G71850	AT1G23965
				AT1G61795	AT5G42860
				AT3G62750	AT1G74000
				AT1G66940	AT2G46400
				AT3G63480	AT1G77330
				AT5G07180	AT3G25905
				AT4G20910	AT5G56260
				AT1G11720	AT5G64570
				AT3G20150	AT1G27461
				AT3G21480	AT3G29250
				AT4G02930	AT3G55950
				AT3G25690	AT2G32990
				AT5G67140	AT4G20140
				AT5G53490	AT1G43020
				AT4G19985	AT3G25717
				AT5G19310	AT1G01620
				AT1G24530	AT1G66060
				AT3G13040	AT3G03850
				AT2G21385	AT5G57480
				AT2G36010	AT1G78270
				AT2G25590	AT4G14270
				AT3G16770	AT5G65020
				AT4G37750	AT1G08830
				AT1G29730	AT1G01480
				AT3G17930	AT1G26270
				AT3G12540	AT4G36910
				AT4G34730	AT5G25460
				AT5G42270	AT3G28180
				AT5G35210	AT5G47330
				AT3G12860	AT2G24220
				AT3G23670	AT1G76620
				AT1G77030	AT5G56870
				AT5G57500	AT5G44610
				AT4G01690	AT5G10695
				AT3G24320	AT5G23210
				AT3G07215	AT4G14010
				AT1G73670	AT3G61680
				AT4G30950	AT3G24715
				AT1G16630	AT5G65110
				AT3G50970	AT1G13260
				AT2G28870	AT5G03150
				AT3G20420	AT3G16400
				AT5G05330	AT2G19570
				AT1G77550	AT3G59370
				AT1G19150	AT1G77380
				AT2G35605	AT1G49650
				AT4G19710	AT2G33570
				AT3G21870	AT1G52190
				AT1G23410	AT1G59860
				ATCG01080	AT4G36900
				AT1G22650	AT3G59480
				AT3G23700	AT3G05640
				AT5G02840	AT1G14370
				AT1G19715	AT5G26260
				AT3G07350	AT1G03800
				AT2G39710	AT2G21430
				AT5G15700	AT4G17670
				AT2G02950	AT2G21620
				AT3G59550	AT5G14780
				AT1G11112	AT1G70830
				AT1G67030	AT1G69490
				AT5G66900	AT4G22235
				AT5G54260	AT1G60190
				AT3G26710	AT5G28646
				AT5G19190	AT3G23250
				AT5G39660	AT3G29180
				AT1G26760	AT4G13540
				AT4G26780	AT4G33740
				AT2G24520	AT1G07040
				AT4G26600	AT1G29050
				AT5G62100	AT2G05710
				AT4G24460	AT1G70420
				ATCG00270	AT5G61560
				AT1G27480	AT5G19740
				AT3G63200	AT1G20010
				AT2G16070	AT4G24510
				AT1G55930	AT1G54010
				AT4G33500	AT1G49700
				AT2G01850	AT4G35190
				AT1G80270	AT4G03330
				AT3G21780	AT5G07680
				AT1G78120	AT2G37580
				AT4G32800	AT4G21340
				AT4G37190	AT3G54000
				AT2G26580	AT3G45960
				AT2G03500	AT5G11950
				AT4G12480	AT4G08160
				AT3G26085	AT5G51750
				AT5G04130	AT2G01150
				AT2G22730	AT3G18535
				AT1G01420	AT5G56880
				AT4G10060	AT1G75240
				AT2G29410	AT2G46950
				AT4G36240	AT2G28190
				AT2G03710	AT2G03020
				AT5G42390	AT5G06930
				AT5G55250	AT5G46330
				AT1G03680	AT1G05810
				AT1G11450	AT4G31240
				AT3G51075	AT2G29500
				AT1G79520	AT5G26660
				AT4G12680	AT5G57655
				AT2G34357	AT4G31650
				AT3G44740	AT5G63140
				AT1G75880	AT2G31085
				AT4G28490	AT2G36270
				AT1G74640	AT3G23090
				AT5G65280	AT3G11020
				AT4G18480	AT3G10450
				AT1G49160	AT5G21050
				AT5G24740	AT4G39070
				AT1G04800	AT1G69526
				AT3G29390	AT1G79130
				AT1G71760	AT5G25110
				AT5G63850	AT2G35820
				AT5G15310	AT3G02110
				AT2G37440	AT5G67390
				AT4G22380	AT5G07110
				AT4G26850	AT4G23500
				AT1G72500	AT2G05380
				AT5G60930	AT3G47210
				AT4G02460	AT4G16146
				AT3G15840	AT1G19540
				AT4G00480	AT4G34970
				AT5G59240	AT4G16210
				AT3G53270	AT1G17620
				AT1G65710	AT3G04360
				AT2G39450	AT3G46660
				AT5G24880	AT4G22680
				AT1G05030	AT4G39830
				AT3G25640	AT1G05510
				AT1G61660	AT3G02040
				AT4G14760	AT5G01300
				AT5G24670	AT5G64260
				AT2G30933	AT2G39705
				AT5G53460	AT3G07000
				AT5G49390	AT5G43330
				AT4G31805	AT5G51790
				AT1G42430	AT2G25160
				AT5G01730	AT4G21840
				AT5G65590	AT1G56580
				AT3G25760	AT5G47550
				AT1G23550	AT1G45015
				AT3G13062	AT5G11000
				AT3G10840	AT2G18690
				AT3G20840	AT1G23760
				AT1G22900	AT4G34530
				AT4G08035	AT5G57620
				AT1G65950	AT5G38100
				AT5G14100	AT5G60300
				AT5G56580	AT1G61340
				AT2G23390	AT4G17280
				AT5G17580	AT4G28720
				AT4G38530	AT1G20440
				AT5G58370	AT5G04470
				AT4G31210	AT4G13990
				AT1G67700	AT1G15040
				AT3G55800	AT1G75750
				AT3G62950	AT5G63590
				AT1G14090	AT2G22780
				AT4G32670	AT5G27890
				AT4G28025	AT1G50950
				AT2G34720	AT3G62090
				AT2G34450	AT1G17060
				AT2G16990	AT1G05260
				AT5G04680	AT4G16160
				AT5G27690	AT3G55890
				AT1G29940	AT5G64860
				AT1G53520	AT3G57140
				AT2G35060	AT1G30730
				AT1G76450	AT2G33150
				AT2G25480	AT5G22740
				AT1G78995	AT2G25220
				AT3G43920	AT5G45280
				AT1G21350	AT5G58600
				AT1G22850	AT2G22500
				AT3G51820	AT4G33070
				AT3G50060	AT3G28510
				AT2G26500	AT3G15356
				AT1G21010	AT2G36460
				AT2G41480	AT1G04220
				AT4G31390	AT2G23620
				AT1G16640	AT1G35230
				AT2G37390	AT5G52640
				AT4G29730	AT5G44380
				AT5G04660	AT3G17100
				ATCG00490	AT5G65530
				AT1G71340	AT3G05470
				AT1G04330	AT3G15510
				AT1G50732	AT1G04680
				AT5G50110	AT5G66052
				AT5G36950	AT1G77640
				AT5G38000	AT4G29110
				ATCG01100	AT3G03270
				AT3G25740	AT4G15330
				AT1G15260	AT3G23760
				AT1G12800	AT2G44790
				AT4G37270	AT2G22680
				AT2G01730	AT2G35880
				AT4G32970	AT4G37220
				AT3G21110	AT4G37850
				AT1G49530	AT4G23700
				AT2G30600	AT2G02820
				AT4G16270	AT3G16430
				AT2G18500	AT5G60220
				AT3G52525	AT5G39970
				AT4G26860	AT5G20630
				AT1G70020	AT2G06850
				AT1G13790	AT3G19390
				AT1G51640	AT1G67920
				AT3G16800	AT1G12090
				AT2G37420	AT2G18350
				AT2G43910	AT4G05120
				AT5G52100	AT1G69570
				AT2G03280	AT5G15860
				AT3G03680	AT3G12580
				AT5G45060	AT2G14890
				AT3G43110	AT5G20790
				AT4G31840	AT5G12250
				AT1G05562	AT5G20410
				AT3G07700	AT5G13080
				AT5G45680	AT4G14365
				AT5G40920	AT5G43060
				AT2G33620	AT5G24140
				AT5G55280	AT1G73640
				AT2G46910	AT4G25830
				AT5G54230	AT1G76690
				AT1G16320	AT3G11600
				AT5G38660	AT1G45163
				AT1G69310	AT1G53830
				AT1G10320	AT5G16590
				AT3G17130	AT4G33040
				AT4G25340	AT3G45840
				AT3G52110	AT4G30140
				AT1G73370	AT4G11290
				AT1G68430	AT2G16060
				AT2G03505	AT2G22200
				AT5G55380	AT1G17455
				AT3G20300	AT3G03640
				AT3G14530	AT5G49850
				AT4G30520	AT1G23040
				AT3G19450	AT3G03470
				AT5G57350	AT1G14860
				AT2G30420	AT5G64620
				AT3G45260	AT3G50350
				AT3G61010	AT1G10120
				AT5G17310	AT1G22550
				AT1G72640	AT5G57970
				AT5G08740	AT2G30550
				AT2G25060	AT4G01200
				AT3G54660	AT5G66330
				AT1G49990	AT1G76180
				AT5G23300	AT5G01830
				AT1G11160	AT1G74490
				AT1G06040	AT1G26665
				AT4G13050	AT1G54100
				AT1G58602	AT1G43910
				AT1G65370	AT3G05400
				AT3G08770	AT4G19950
				AT1G19485	AT3G50900
				AT1G21140	AT5G06570
				AT3G23210	AT3G03840
				AT1G13220	AT1G59640
				AT1G05577	AT5G01700
				AT3G23550	AT3G21460
				AT5G23690	AT1G02280
				AT2G33560	AT3G43960
				AT5G23910	AT1G45010
				AT1G59540	AT3G14220
				AT3G04770	AT1G14120
				AT4G19520	AT4G08685
				AT3G12520	AT1G76090
				AT4G01770	AT5G42290
				AT5G66300	AT3G43850
				AT2G47490	AT1G20900
				AT5G07020	AT3G07010
				AT3G06510	AT3G61070
				AT3G10420	AT1G72330
				AT5G61410	AT1G22770
				AT1G02475	AT5G38005
				AT1G67035	AT2G43000
				AT2G26975	AT1G14687
				AT1G13920	AT4G17610
				AT4G21270	AT5G27930
				AT5G05310	AT5G24600
				AT5G06150	AT5G06720
				AT5G62940	AT1G28230
				AT1G26390	AT2G40340
				AT2G24280	AT3G11570
				AT4G09950	AT5G52310
				AT1G18745	AT1G27770
				AT1G75730	AT2G36500
				AT5G56120	AT1G60610
				AT1G31650	AT3G04060
				AT2G23470	AT5G23350
				AT5G64170	AT2G37170
				AT2G42365	AT3G13520
				AT1G34210	AT1G05135
				AT5G03830	AT4G21600
				AT5G15910	AT4G39840
				AT3G03360	AT2G04690
				AT4G28080	AT4G16760
				AT2G34960	AT5G47060
				AT5G60520	AT3G54200
				AT3G11945	AT4G29190
				AT3G45070	AT3G43430
				AT2G05160	AT3G10020
				AT1G75640	AT5G09290
				AT4G37000	AT2G29130
				AT1G25510	AT3G60520
				AT5G23100	AT2G34300
				AT5G02940	AT3G47160
				AT1G16510	AT1G73965
				AT3G26650	AT5G42280
				AT1G76800	AT4G17350
				AT1G78290	AT5G44210
				AT2G18950	AT1G46768
				AT3G22231	AT2G45310
				AT2G42395	AT2G07270
				AT4G22980	AT1G17300
				AT4G15920	AT4G11370
				AT1G18370	AT4G33880
				AT4G34190	AT1G67100
				AT1G32540	AT5G39410
				AT2G01990	AT2G30360
				AT3G28760	AT5G66400
				AT2G25880	AT3G14260
				AT3G01180	AT2G37930
				AT4G20230	AT5G64100
				AT3G55660	AT4G21500
				AT1G79470	AT3G16120
				AT4G21880	AT3G16500
				AT4G01730	AT3G20210
				AT5G58150	AT2G30400
				AT5G42200	AT4G01950
				AT5G26860	AT1G07050
				AT1G03440	AT2G36780
				AT5G44750	AT1G68500
				AT3G19300	AT2G23170
				AT4G17000	AT1G02770
				AT3G46870	AT1G29120
				AT5G47840	AT3G18960
				AT5G56790	AT1G71110
				AT4G03410	AT4G20320
				AT3G16250	AT4G23590
				AT3G43540	AT4G35320
				AT1G15385	AT5G38550
				AT5G15600	AT3G13720
				AT5G03650	AT1G34110
				AT4G00060	AT5G44670
				AT5G53370	AT3G19990
				AT5G25560	AT3G17110
				AT3G54460	AT4G26940
				AT5G11840	AT1G21070
				AT3G25560	AT3G52290
				AT2G33855	AT1G04620
				AT1G32080	AT5G39860
				AT5G60530	AT5G14000
				AT3G16860	AT5G19230
				AT5G64710	AT1G55020
				AT1G58080	AT1G58030
				AT5G42070	AT5G07000
				AT4G00780	AT3G04010
				AT1G31010	AT3G23880
				AT2G20670	AT3G10190
				AT5G48300	AT4G34881
				AT5G21930	AT1G69040
				AT5G58870	AT3G62860
				AT4G18290	AT2G28400
				AT2G37770	AT3G23150
				AT5G06870	AT1G14540
				AT4G37925	AT3G23450
				AT1G69480	AT5G49120
				AT5G22090	AT4G33150
				AT1G04660	AT2G36890
				AT2G22610	AT2G26330
				AT5G10310	AT2G39700
				AT1G44110	AT1G49560
				AT5G57785	AT1G65180
				AT1G35350	AT1G33265
				AT1G51340	AT3G46640
				AT5G16230	AT5G49890
				AT1G69530	AT3G22570
				AT2G18050	AT3G24730
				AT5G50240	AT2G19460
				AT1G54730	AT2G29440
				AT1G10900	AT4G33560
				AT1G03780	AT1G33790
				AT1G68110	AT1G76220
				AT1G71460	AT1G13280
				AT5G24300	AT4G33220
				AT3G10870	AT4G17220
				AT1G19050	AT5G25260
				AT1G78510	AT2G14878
				AT5G47710	AT2G17500
				AT1G75210	AT5G10300
				AT4G13500	AT1G48990
				AT3G03130	AT5G06760
				AT4G32295	AT2G35710
				AT4G37610	AT1G07740
				AT1G78960	AT5G61660
				AT1G79950	AT1G07720
				AT4G11320	AT2G39435
				AT4G28706	AT5G37790
				AT1G67400	AT1G22740
				AT2G43945	AT1G30720
				AT1G27360	ATMG00160
				AT1G16070	AT1G08050
				AT3G62550	AT1G15210
				AT1G30520	AT1G78260
				AT2G22990	AT5G58320
				AT1G23020	AT1G63840
				AT2G34170	AT2G38760
				AT3G11520	AT5G62490
				AT1G49450	AT2G36320
				AT2G43110	AT3G52180
				AT5G02270	AT5G07830
				AT4G38960	AT2G19760
				AT3G55510	AT1G01900
				AT1G51190	AT1G02700
				AT4G39540	AT3G50280
				AT5G19260	ATMG01200
				AT5G63090	AT4G23690
				AT2G43710	AT4G10840
				AT2G18150	AT1G53450
				AT1G70760	AT4G30190
				AT3G07420	AT2G20780
				AT4G35270	AT2G18170
				AT2G44460	AT1G52720
				AT5G22800	AT1G68725
				AT2G23410	AT2G42560
				AT1G17220	AT5G08480
				AT4G24130	AT1G72470
				AT3G56650	AT4G03960
				AT1G56110	AT1G64330
				AT4G23890	AT5G55730
				AT5G07475	AT1G26380
				AT4G14610	AT2G30505
				AT1G11330	AT5G50915
				AT3G53920	AT1G17430
				AT3G25190	AT2G21060
				AT4G22470	AT1G67970
				AT1G65910	AT2G40330
				AT2G40670	AT3G07130
				AT2G04025	AT2G38490
				AT1G61600	AT3G53670
				AT1G74960	AT3G10660
				AT1G10640	AT5G07460
				AT3G17470	AT5G19770
				AT5G04220	AT2G22840
				AT5G20870	AT5G67340
				AT4G11330	AT2G16720
				ATCG00480	AT1G76500
				AT2G15620	AT2G40470
				AT4G00670	AT4G23060
				AT5G48030	AT1G75540
				AT4G10300	AT1G51940
				AT2G19490	AT3G60176
				AT2G34810	AT2G26560
				AT1G17870	AT2G23970
				AT4G25080	AT1G31812
				AT4G24930	AT5G10480
				AT1G80450	AT1G18970
				AT5G07130	AT1G67105
				AT1G28600	AT3G01930
				AT4G31730	AT1G32090
				AT2G21960	AT5G16600
				AT3G18750	AT1G44542
				AT2G16230	AT1G65920
				AT3G44020	AT1G22250
				AT4G24250	AT1G31750
				AT1G71890	AT1G53180
				AT5G14130	AT4G13660
				AT2G27290	AT1G62840
				AT5G05900	AT3G26520
				AT3G57470	AT4G39010
				AT5G16810	AT5G10180
				AT3G49940	AT4G28650
				AT4G24015	AT4G18510
				AT3G20600	AT1G27210
				AT2G22590	AT3G06850
				AT2G48020	AT1G29670
				AT2G30070	AT5G40630
				AT3G25790	AT3G26510
				AT1G30490	AT2G19580
				AT1G12860	AT3G09260
				AT5G11060	AT1G74420
				AT3G19170	AT2G14060
				AT4G16890	AT5G57123
				AT5G38410	AT1G77500
				AT2G36650	AT5G66880
				AT1G33350	AT2G28460
				AT1G19740	AT3G47010
				AT4G02380	AT5G26740
				AT1G09470	AT4G31330
				AT1G16730	AT4G35060
				AT3G46630	AT2G41410
				AT4G03100	AT1G78660
				AT3G47430	AT3G50930
				AT3G30350	AT4G23440
				AT1G50320	AT1G09530
				AT1G17990	AT1G80280
				AT1G52550	AT2G15090
				AT3G21390	AT4G09480
				AT5G19580	AT4G14548
				AT2G39580	AT5G08000
				AT1G68862	AT1G15800
				AT1G71030	AT5G64510
				AT4G34350	AT4G36970
				AT4G30150	AT4G15160
				AT3G57040	AT5G63595
				AT1G73920	AT2G41540
				AT1G20823	AT2G29125
				AT1G68470	AT4G02100
				AT2G07680	AT5G05880
				AT5G26820	AT1G25320
				AT1G71500	AT5G18130
				AT4G26660	AT3G02875
				AT3G56990	AT4G24110
				AT5G15510	AT3G25882
				AT3G19720	AT4G14640
				AT1G26220	AT3G45600
				AT3G01710	AT3G45310
				AT5G52420	AT1G64380
				AT4G02390	AT5G46180
				AT1G13820	AT1G72230
				AT5G24900	AT5G17490
				AT1G62030	AT5G66460
				AT1G29530	AT5G16980
				AT4G36270	AT4G15390
				AT1G52060	AT1G04040
				AT3G12780	AT4G02075
				AT5G58260	AT3G17120
				AT1G53670	AT3G11850
				AT2G07732	AT5G50335
				AT3G29770	AT5G59845
				AT2G41250	AT2G21780
				AT5G17270	AT3G02250
				AT4G39800	AT1G60970
				AT1G21810	AT1G11000
				AT1G65070	AT4G20110
				AT3G08000	AT1G72140
				AT1G69160	AT5G24100
				AT5G26000	AT5G55340
				AT5G46780	AT4G15530
				AT2G17620	AT5G11970
				AT4G04940	AT3G45700
				AT3G47640	AT3G25900
				AT1G77990	AT1G44170
				AT1G67120	AT3G47200
				AT4G01593	AT3G12710
				AT4G17245	AT1G56300
				AT4G27830	AT2G37530
				AT5G10570	AT1G06620
				AT1G06690	AT1G22500
				AT2G39675	AT2G47270
				AT3G61870	AT5G41260
				AT3G04700	AT4G22770
				AT1G67870	AT4G29140
				AT3G21600	AT3G15518
				AT1G31050	AT3G61630
				AT1G48100	AT1G59900
				AT1G55370	AT4G26400
				AT1G67090	AT1G06002
				AT3G59250	AT1G65320
				AT3G54420	AT4G25990
				AT3G61750	AT1G13210
				AT1G21130	AT5G57170
				AT2G14820	AT4G34419
				AT4G37310	AT1G04820
				AT1G51405	AT3G20660
				AT5G40170	AT1G64970
				AT2G26980	AT1G33440
				AT2G38740	AT4G22130
				AT1G66730	AT1G44160
				AT5G65840	AT5G22555
				AT1G50060	AT3G11210
				AT3G23840	AT1G57990
				AT1G05470	AT3G10120
				AT1G43560	ATMG01360
				AT4G25910	AT1G65985
				AT1G71330	AT3G17790
				AT4G24970	AT4G26670
				AT3G13000	AT1G55840
				AT4G01150	AT1G22600
				AT1G30260	AT2G32580
				AT1G23100	AT4G34260
				AT1G69572	AT3G48550
				AT2G46300	AT5G14690
				AT3G61080	AT5G62200
				AT3G53720	AT4G17615
				AT5G64460	AT4G01850
				AT3G05140	AT3G03280
				AT4G35730	AT2G40160
				AT3G25495	AT3G59710
				AT2G41680	AT3G05900
				AT1G63810	AT4G04460
				AT1G31190	AT1G26850
				AT5G15840	AT4G17500
				AT1G71528	AT1G55760
				AT5G23000	AT1G26570
				AT5G64240	AT1G63220
				AT2G02770	AT4G25810
				AT1G34355	AT1G17640
				AT4G36470	AT5G65310
				AT5G06980	AT4G17170
				AT5G45170	AT1G56660
				AT4G36105	AT1G25450
				AT5G20380	AT2G34650
				AT4G13260	AT1G18570
				AT3G16520	AT5G07330
				AT3G45210	AT5G65430
				AT4G30230	AT1G51760
				AT3G12345	AT1G61170
				AT1G75120	AT2G41180
				AT3G53190	AT1G26960
				AT4G20240	AT1G72520
				AT2G21340	AT1G80520
				AT3G11964	AT3G23050
				AT5G67270	AT4G15093
				AT4G33660	AT1G29460
				AT3G23000	AT4G36945
				AT1G03400	AT4G21980
				AT4G26520	AT5G23530
				AT5G08650	AT5G62865
				AT2G26180	AT1G77690
				AT3G48450	AT1G55210
				AT1G42550	AT1G09575
				AT1G17950	AT1G15230
				AT1G13245	AT3G05490
				AT1G62750	AT1G72200
				AT4G37490	AT2G01300
				AT1G68600	AT5G40540
				ATCG00430	AT3G13950
				AT1G79910	AT3G12920
				AT1G14190	AT4G27720
				AT2G31560	AT4G12550
				AT3G55630	AT1G07430
				AT2G33847	AT1G07135
				AT4G38840	AT3G07990
				AT5G04360	AT1G15500
				AT1G08840	AT4G38210
				AT5G53970	AT5G03120
				AT5G13650	AT5G50360
				AT1G15290	AT3G48520
				AT3G56040	AT1G76930
				AT3G21215	AT2G42570
				AT3G60900	AT3G60130
				AT2G21280	AT2G03590
				ATCG00720	AT4G14960
				AT3G15620	AT4G30400
				AT5G53500	AT1G61590
				AT3G19620	AT3G58680
				AT2G32480	AT2G34350
				AT2G41290	AT2G32210
				AT1G75280	AT3G10320
				AT1G49750	AT4G21390
				AT5G59730	AT4G04745
				AT2G43520	AT1G48370
				AT4G14330	AT1G10090
				AT1G63930	AT1G01300
				AT5G01370	AT4G24275
				AT5G65340	AT1G18270
				AT1G64720	AT1G72100
				AT2G47890	AT5G49015
				AT1G80030	AT5G53360
				AT3G24480	AT2G44500
				AT3G27110	AT3G14850
				AT1G07700	AT5G54240
				AT4G32980	AT1G69510
				AT4G37470	AT2G24800
				AT5G05580	AT4G37050
				AT4G02810	AT1G20693
				AT2G22980	AT3G11340
				AT5G23120	AT1G28370
				AT5G55520	AT2G19970
				AT5G42700	AT1G21980
				AT3G19800	AT1G76160
				AT4G01080	AT3G20510
				AT1G66330	AT2G45210
				AT1G24400	AT5G19140
				AT3G27050	AT3G50210
				AT3G22420	AT2G36790
				AT1G58280	AT2G44360
				AT3G16000	AT1G20630
				AT5G43740	AT3G16420
				AT2G33250	AT2G42060
				AT5G61670	AT2G22425
				AT3G25130	AT5G23840
				AT5G02030	AT2G46620
				AT4G28940	AT4G25760
				AT2G46735	AT5G19170
				AT2G40960	AT5G04060
				AT4G33270	AT1G05170
				AT2G38330	AT5G01215
				AT5G14565	AT1G02570
				AT5G64850	AT3G60530
				AT2G01913	AT4G34860
				AT3G50790	AT4G34760
				AT5G64080	AT3G02700
				AT5G46410	AT2G07709
				AT2G29890	AT2G22450
				AT5G61330	AT3G28910
				AT3G27170	AT3G50500
				AT3G21760	AT5G36180
				AT4G33905	AT5G64640
				AT1G02065	AT5G06690
				AT3G24140	AT4G27260
				AT3G48340	AT1G80300
				AT2G34060	AT2G41110
				AT3G20270	AT1G67600
				AT4G02530	AT5G11150
				AT2G41090	AT5G22940
				AT5G02680	AT3G02770
				AT1G55200	AT3G53990
				AT5G58760	AT1G64710
				AT4G37200	AT1G17080
				AT1G07300	AT1G31040
				AT4G00030	AT5G39050
				AT1G26208	AT2G22000
				AT2G20260	AT1G68800
				AT5G06865	AT5G24290
				AT5G12050	AT1G09460
				AT3G54710	AT2G44370
				AT3G06220	AT1G22360
				AT1G73330	AT5G53830
				AT4G12390	AT1G09430
				AT2G19670	AT4G09890
				AT3G66652	AT1G67480
				AT1G77490	AT1G64700
				AT5G01910	AT5G45110
				AT5G51460	AT2G29420
				AT5G66815	AT5G61570
				AT2G41040	AT5G20740
				AT2G20362	AT5G03260
				AT5G13840	AT1G29980
				AT1G06645	AT4G30340
				AT4G15480	AT4G32350
				AT5G47590	AT1G14890
				AT1G73630	AT4G28410
				AT5G14580	AT1G62790
				AT4G30250	AT5G64330
				AT1G51380	AT1G68560
				AT4G04610	AT5G03960
				AT1G03840	AT5G23400
				AT5G28030	AT1G08670
				AT1G63860	AT4G18550
				AT1G24577	AT4G01575
				AT3G50685	AT3G48780
				AT1G63970	AT1G07380
				AT3G54720	AT3G06420
				AT2G40400	AT1G30935
				AT3G13420	AT1G80090
				AT1G48300	AT1G01070
				AT2G21210	AT5G64370
				AT3G57030	AT4G20830
				AT2G29340	AT5G27600
				AT1G12480	AT3G10810
				AT4G36430	AT5G03280
				AT1G23790	AT3G23030
				AT4G16880	AT1G67760
				AT5G03390	AT5G21280
				ATCG00540	AT4G35790
				AT2G43600	AT2G31990
				AT2G30540	AT1G34510
				AT3G19440	AT1G78210
				AT4G21210	AT1G73500
				AT5G67385	AT1G61370
				AT5G21950	AT5G62930
				AT1G72250	AT3G20015
				AT1G78820	AT3G60930
				AT2G32590	AT1G77000
				AT2G23420	AT5G02560
				AT2G31070	AT1G19370
				AT2G25200	AT1G15380
				AT5G42650	AT3G20120
				AT1G78140	AT2G41230
				AT3G51960	AT3G10300
				AT5G02160	AT1G02810
				AT4G18440	AT1G09250
				AT2G14080	AT1G66800
				AT1G56500	AT2G05518
				AT4G28950	AT5G60020
				AT1G26150	AT3G20810
				AT5G13740	AT5G11460
				AT3G23400	AT2G39210
				AT5G17670	AT5G25820
				AT2G30950	AT3G58710
				AT1G27370	AT4G01525
				AT4G37080	AT1G08010
				AT3G60580	AT3G22200
				AT5G57550	AT3G17820
				AT5G47800	AT1G19180
				AT4G39710	AT1G60960
				AT4G27560	AT1G18870
				AT1G32440	AT1G34270
				AT5G36220	AT5G64572
				AT3G02910	AT4G31590
				AT4G01050	AT3G09490
				AT3G12320	AT5G35740
				AT1G11130	AT5G44250
				AT5G50160	AT5G21130
				AT1G16960	AT1G67070
				AT4G28740	AT4G36648
				AT2G46250	AT4G28270
				AT1G14150	AT4G27130
				AT1G76740	AT1G06080
				AT3G57940	AT3G49160
				AT5G10130	AT1G26420
				AT5G39530	AT3G50440
				AT3G56275	AT4G21215
				AT1G79790	AT5G44260
				AT3G20200	AT1G03090
				AT2G21320	AT3G16370
				AT5G11440	AT5G10450
				AT5G43750	AT2G36410
				AT5G16400	AT1G50010
				AT3G10050	AT4G05390
				AT3G10130	AT5G66920
				AT5G02830	AT4G14750
				AT2G25080	AT5G05320
				AT1G31580	AT2G44410
				AT5G38510	AT3G61790
				AT5G59320	AT4G37010
				AT3G18290	AT1G01470
				AT3G21530	AT2G41200
				AT4G23260	AT4G23790
				AT1G19080	AT3G51970
				AT1G02380	AT4G14440
				AT1G03600	AT2G32280
				AT1G73750	AT1G14440
				AT4G38420	AT3G24503
				AT2G26080	AT4G13710
				AT2G42690	AT2G43290
				AT5G07450	AT3G15530
				AT3G49410	AT3G50980
				AT5G08050	AT5G17910
				AT2G33980	AT2G45350
				AT2G01590	AT5G39760
				AT1G26600	AT4G20890
				AT2G36145	AT1G80110
				AT4G21990	AT5G17550
				AT3G44670	AT4G33640
				AT5G19940	AT4G04955
				AT2G42247	AT4G17260
				AT4G30800	AT3G52450
				ATCG00120	AT5G25440
				AT5G59520	AT4G37240
				AT5G49215	AT4G17100
				ATCG00130	AT3G05290
				AT5G15890	AT5G51100
				AT1G62250	AT4G31500
				AT5G39090	AT2G29730
				AT5G20140	AT5G20270
				AT4G19450	AT5G08260
				AT4G13290	AT5G20280
				AT4G13010	AT1G72160
				AT2G40130	AT1G31070
				AT2G29670	AT1G30570
				AT5G54370	AT3G15770
				AT4G32260	AT3G28210
				AT1G66130	AT4G22780
				AT3G06020	AT1G75190
				AT1G50590	AT3G08860
				AT2G43560	AT5G45490
				AT2G47450	AT3G02170
				AT1G71040	AT1G32640
				AT4G15680	AT2G44740
				AT2G37970	AT4G12040
				AT3G44630	AT4G19670
				AT2G33530	AT1G63500
				AT3G05932	AT2G03850
				AT1G78020	AT4G34990
				AT1G45201	AT4G21410
				AT2G22540	AT4G19900
				AT2G18328	AT1G70330
				AT5G08720	AT3G56210
				AT1G07880	AT4G36250
				AT1G55910	AT3G20340
				AT3G48360	AT2G02100
				AT5G11620	AT1G03410
				AT1G58290	AT5G48412
				AT1G33811	AT3G17680
				AT5G23240	AT3G62020
				AT4G32700	AT1G04310
				AT5G41470	AT3G10740
				AT5G56720	AT3G49950
				AT1G01790	AT1G74020
				AT1G19720	AT2G25690
				AT3G50750	AT1G71960
				AT2G23630	AT4G24220
				AT5G62140	AT2G27035
				AT1G33600	AT2G22930
				AT3G51740	AT2G17370
				AT1G79510	AT3G27390
				AT2G43445	AT4G02520
				AT2G29940	AT1G72600
				AT3G21950	AT5G24240
				AT2G25605	AT5G18690
				AT5G57190	AT3G09020
				AT3G09680	AT4G39670
				AT3G48200	AT4G22810
				AT5G43440	AT4G21620
				AT3G01440	AT1G09415
				AT3G44730	AT5G05410
				AT1G74070	AT3G17020
				AT1G44575	AT1G74100
				AT2G46640	AT4G30350
				AT3G26050	AT1G12780
				AT1G79245	AT1G04990
				AT3G55330	AT1G60160
				AT5G14120	AT2G28260
				AT1G14630	AT5G40690
				AT2G41660	AT3G53800
				AT1G11070	AT1G35260
				AT4G21820	AT3G12560
				AT3G61210	AT5G37440
				AT1G62960	AT5G20650
				AT2G20570	AT3G16850
				AT5G44574	AT5G03340
				AT2G34510	AT4G13310
				AT4G02920	AT5G42825
				AT4G29080	AT1G34630
				AT4G15690	AT5G64890
				AT5G42720	AT5G57180
				AT1G53090	AT5G10120
				AT1G63360	AT4G25280
				AT3G06080	AT5G05290
				AT1G67840	AT5G02420
				AT2G24762	AT5G28630
				AT4G25300	AT5G18280
				AT5G19855	AT1G28050
				AT1G56680	AT1G25211
				AT4G33470	AT2G37940
				AT3G17040	AT1G78850
				AT4G03280	AT3G55420
				AT2G17770	AT2G32610
				AT2G33790	AT4G00355
				AT2G32340	AT5G63410
				AT2G27990	AT4G30500
				AT4G21380	AT1G63800
				AT2G42200	AT3G10040
				AT1G27880	AT2G25150
				AT5G47650	AT4G32150
				AT4G27370	AT4G28320
				AT1G22630	AT3G51090
				AT1G73650	AT2G35200
				AT5G44680	AT5G13110
				AT4G19560	AT2G21195
				AT5G61030	AT2G43350
				AT5G40060	AT1G55850
				AT2G05620	AT1G02305
				AT1G21270	AT5G54080
				AT2G03200	AT5G55960
				AT1G01580	AT4G24805
				AT5G55590	AT3G15115
				AT1G18710	AT5G64950
				AT5G48790	AT2G31585
				AT2G35600	AT2G04570
				AT5G43870	AT4G30490
				AT3G01670	AT4G14305
				AT3G55120	AT5G45940
				AT1G22590	AT5G56747
				AT3G02870	AT4G09030
				AT5G13720	AT5G06390
				AT4G11570	AT5G48670
				AT5G15850	AT3G08720
				AT3G47070	AT2G46780
				AT5G47500	AT1G49240
				AT1G66840	AT1G73040
				AT3G26290	AT5G02240
				AT2G01760	AT3G23560
				AT5G02950	AT3G50220
				AT1G29560	AT5G05460
				AT1G60950	AT5G40780
				AT1G52220	AT1G49360
				AT3G54050	AT1G21120
				AT4G16980	AT1G27030
				AT5G16240	AT4G30060
				AT5G62630	AT1G14740
				AT1G05010	AT2G46310
				AT2G43010	AT2G22970
				AT1G62510	AT2G41740
				AT5G14760	AT5G63905
				AT3G04110	AT2G38090
				AT1G65060	AT1G08460
				AT4G21280	AT4G20930
				AT2G40080	AT2G46870
				AT1G71810	AT2G22122
				AT3G46530	AT5G63030
				AT5G21482	AT1G66180
				AT3G24190	AT3G54580
				ATCG00280	AT5G14570
				AT4G09010	AT2G40970
				AT1G33080	AT2G39130
				AT1G61430	AT2G29710
				AT1G31540	AT4G06744
				AT2G29310	AT4G01600
				AT4G13550	AT1G12530
				AT1G63750	AT5G65420
				AT3G14540	AT4G19380
				AT2G03530	AT4G35100
				AT3G14620	AT1G71360
				AT1G79600	AT4G16770
				AT3G15360	AT2G23270
				AT5G35630	AT5G38970
				AT3G50270	AT4G26140
				AT2G24310	AT5G48380
				AT5G54130	AT5G65925
				AT1G50250	AT1G50480
				AT1G34000	AT1G02220
				AT5G57040	AT1G19300
				AT2G23670	AT1G61360
				AT2G22190	AT2G22770
				AT1G77090	AT1G08890
				AT3G17510	AT1G72690
				AT3G59780	AT3G16460
				AT5G01840	AT2G46740
				AT5G38520	AT5G01670
				AT3G19050	AT1G17830
				AT1G06430	AT5G03670
				AT4G18810	AT3G60450
				AT1G52870	AT3G49210
				AT1G54740	AT1G04910
				AT2G13610	AT5G64430
				AT1G18730	AT1G53910
				AT5G44530	AT2G40000
				AT1G31550	AT2G37750
				AT3G15990	AT4G37608
				AT4G04640	AT3G09390
				AT1G26540	AT1G28470
				AT2G32640	AT3G25910
				AT5G04230	AT4G26690
				AT5G50740	AT5G43780
				AT3G55040	AT1G49660
				AT1G67740	AT1G52342
				AT5G02120	AT3G54020
				AT4G08870	AT1G60440
				AT5G22620	AT1G09750
				AT1G35560	AT1G70560
				AT5G41050	AT3G26780
				AT3G29680	AT3G03450
				AT3G01210	AT3G24310
				AT3G16140	AT4G27740
				AT2G21080	AT5G49665
				AT2G42770	AT2G29460
				AT1G77930	AT1G79900
				AT5G26220	AT1G13250
				AT2G24820	AT1G61667
				AT1G63100	AT3G27220
				AT1G64900	AT3G53460
				AT5G66270	AT3G10850
				AT1G13930	AT5G10860
				AT4G29030	AT2G35170
				AT1G24145	AT3G50760
				AT1G54780	AT5G50930
				AT4G17360	AT1G68450
				AT3G61250	AT1G24130
				AT4G19645	AT5G66210
				AT4G36850	AT1G79590
				AT2G34530	AT3G07570
				AT5G07190	AT3G28500
				AT5G16540	AT4G19860
				AT4G22200	AT2G36800
				AT4G33260	AT5G49280
				AT2G16380	AT5G05180
				AT1G23390	AT1G72150
				AT5G59750	AT2G22170
				AT2G05310	AT2G22790
				AT2G38780	AT5G39320
				AT5G63710	AT1G17500
				AT3G05370	AT5G58550
				AT3G55970	AT5G20885
				AT3G56160	AT3G18080
				AT1G78460	AT2G32240
				AT1G52410	AT1G55260
				AT5G09660	AT3G15890
				AT5G25090	AT1G56200
				AT4G09760	AT5G23310
				AT5G24850	AT2G41475
				ATCG00340	AT5G18270
				AT2G33810	AT2G05810
				AT1G70610	AT5G41810
				AT1G50020	AT5G10930
				AT2G38540	AT3G07525
				AT2G04795	AT1G23380
				AT3G01480	AT3G54770
				AT3G14760	AT1G19020
				AT1G12250	AT3G22260
				AT1G61810	AT1G74080
				AT3G16175	AT3G02990
				AT1G13700	AT5G07920
				AT4G36530	AT3G29639
				AT5G05200	AT1G61740
				AT5G48880	AT1G16130
				AT2G43550	AT4G05200
				ATCG00530	AT1G53320
				AT5G17230	AT5G15220
				AT3G11000	AT4G21680
				AT3G59060	AT4G13940
				AT4G28660	AT3G04910
				AT1G64860	AT3G14230
				AT3G47500	AT3G04580
				AT1G24580	AT2G27190
				AT1G22750	AT3G63450
				AT3G26570	AT1G10200
				AT1G23740	AT3G57450
				AT4G15450	AT5G07440
				ATCG00350	AT2G17120
				AT2G21185	AT1G67050
				AT2G34490	AT3G11800
				AT3G21420	AT1G07240
				AT3G54900	AT2G26695
				AT4G15660	AT2G11140
				AT4G27400	AT5G45470
				AT5G40380	AT1G79320
				AT4G00165	AT1G47710
				AT4G09650	AT5G47440
				AT1G28710	AT3G08670
				AT2G13360	AT4G28050
				AT1G31800	AT1G17665
				AT5G01530	AT1G25425
				AT1G70985	AT2G38610
				AT5G28910	AT5G24130
				AT5G57345	AT5G19110
				AT5G20220	AT1G21680
				AT1G73805	AT4G18910
				AT3G19000	AT5G14790
				AT3G52720	AT3G49620
				AT5G55450	AT2G36830
				AT3G44540	AT1G02920
				AT2G46070	AT3G48020
				AT5G16010	AT5G47120
				AT1G20020	AT2G17290
				AT3G58810	AT5G63620
				AT2G32010	AT4G23680
				AT2G42600	AT5G19340
				AT2G46915	AT1G70140
				AT2G39470	AT2G14170
				AT1G70250	AT1G30690
				AT3G19430	AT1G50560
				AT4G11521	AT1G50740
				AT1G05540	AT4G03070
				AT4G38970	AT2G30230
				AT4G39510	AT3G17420
				AT4G28250	AT1G02360
				AT5G19220	AT2G22660
				AT5G12860	AT4G23885
				AT4G25050	AT5G10210
				AT2G36895	AT5G16380
				AT1G62500	AT2G35190
				AT3G11090	AT2G47770
				AT1G22065	AT3G07580
				AT2G24540	AT4G28840
				AT4G02770
				AT2G20250
				AT3G15354
				AT4G13840
				AT1G03130
				ATCG00520
				AT5G17000
				AT1G32220
				AT1G71866
				AT2G46100
				AT1G66090
				AT3G10570
				AT4G18570
				AT4G16950
				AT1G73620
				AT1G57770
				AT5G64940
				AT4G23170
				AT5G25840
				AT5G66190
				AT4G14790
				AT2G06520
				AT1G33110
				AT3G02150
				AT4G00040
				AT4G24415
				AT5G64840
				AT1G54540
				AT3G27925
				AT5G41740
				AT1G10370
				AT1G72930
				AT1G45474
				AT5G44572
				AT5G43450
				AT1G05440
				AT2G48140
				AT4G35250
				AT4G12800
				AT3G56360
				AT5G43470
				AT5G48485
				AT4G33000
				AT5G46110
				AT2G38300
				AT1G42970
				AT4G37295
				AT2G48130
				AT4G04020
				AT1G74670
				AT3G21260
				AT3G14420
				AT3G21210
				AT3G46780
				AT1G68010
				AT1G64370
				AT3G03770
				AT1G77760
				AT1G74730
				AT2G40520
				AT3G51750
				AT3G08940
				AT4G12030
				AT2G38380
				AT1G72645
				AT4G32590
				AT2G23600
				AT1G75690
				AT5G10470
				AT1G21540
				AT1G17050
				AT2G03310
				AT5G23730
				AT2G42750
				AT5G03555
				AT3G56940
				AT1G59740
				AT1G10360
				AT1G06680
				AT3G59400
				AT5G24380
				AT2G32530
				AT5G44870
				AT5G13770
				AT5G65890
				AT2G42220
				AT1G07010
				AT5G14060
				AT5G59250
				AT1G55480
[truncated: 507 more rows]

## Sheet: Dataset S5
Supplemental Dataset S5. List of Light-responsive PIF direct target genes (LRP-DTGs). Only genes with consistent pifq and R1h mRNA responses (Up or Down) were selected as LRP-DTGs.
Gene ID	mRNA logFC (pifqD/wtD) (from Zhang et al., 2013)	mRNA logFC (wtR1/wtD)	Response	H3K9ac logFC (pifqD/wtD)	H3K9ac logFC (wtR1/wtD)
AT3G27690	3.45	1.72	Up	1.27	0.8
AT2G46640	3.21	1.52	Up
AT1G76080	2.78	2.01	Up	0.29
AT5G52570	2.48	1.36	Up	0.56	0.44
AT5G64770	2.4	1.77	Up	0.97
AT1G71520	2.28	1.59	Up
AT2G30520	2.2	4.62	Up	1.72	2.03
AT3G09520	2.02	2.97	Up		0.49
AT1G60590	1.89	4.11	Up	8.15	7.65
AT5G24120	1.8	6.33	Up	4.84	6.81
AT4G16370	1.77	1.01	Up	3	0.63
AT1G25440	1.65	1.49	Up	0.63
AT5G59730	1.6	1.67	Up
AT4G38840	1.54	2.47	Up	1.36	0.8
AT5G24470	1.45	1.62	Up
AT3G12320	1.44	2	Up	0.54	0.88
AT5G06530	1.17	1.65	Up		0.74
AT3G61890	1.11	1.93	Up	0.51	0.49
AT2G46340	1.06	3.55	Up	0.28	1.18
AT4G14690	-4.6	5.28	Mixed		2.02
AT5G42290	-3.98	1.06	Mixed
AT3G21670	-2.98	3.33	Mixed		2.69
AT3G24840	-1.66	2.12	Mixed
AT1G09540	-1.48	1.16	Mixed	-1.17
AT2G46420	-1.32	2.61	Mixed	0.46	0.59
AT5G66460	-1.3	1.63	Mixed		0.47
AT5G54470	-1.19	2.54	Mixed	-0.84
AT3G24750	-1.14	1.12	Mixed
AT1G19970	-1.13	1.04	Mixed	0.55
AT5G59220	-1.04	1.42	Mixed	-0.43	1.12
AT3G45730	1.29	-1.02	Mixed
AT1G80440	1.41	-2.42	Mixed
AT5G61590	1.44	-1.68	Mixed	0.46
AT5G47220	1.56	-1.81	Mixed
AT2G33810	1.81	-3.24	Mixed	0.6
AT5G02760	1.88	-1.69	Mixed	2.48
AT1G74670	2.45	-1.21	Mixed	1.14
AT4G22690	4.36	-2.05	Mixed
AT3G48450	5.46	-1.71	Mixed
AT5G53980	-1.03	-4.07	Down	-1.25	-1.13
AT3G53200	-1.09	-2.38	Down
AT1G07090	-1.16	-1.09	Down	-0.35
AT5G02190	-1.21	-2.26	Down
AT5G05965	-1.22	-1.97	Down	-2.54
AT2G45210	-1.26	-1.18	Down
AT1G36060	-1.3	-1.03	Down		-0.39
AT4G01335	-1.32	-1.63	Down	-0.71	-0.77
AT5G02580	-1.41	-2.98	Down	-0.99	-2.3
AT2G43060	-1.46	-1.56	Down	-0.77
AT3G28340	-1.49	-1	Down	-0.25
AT5G02540	-1.51	-1.63	Down
AT5G02200	-1.55	-2.14	Down	-0.45	-1.19
AT3G15540	-1.64	-1.46	Down	-0.37	-0.46
AT4G10020	-1.66	-1.23	Down	-1.44	-2.16
AT4G36010	-1.66	-2.3	Down	-0.85	-0.68
AT5G50175	-1.66	-1.66	Down	-2.09	-0.58
AT3G21330	-1.67	-3.11	Down	-0.32	-0.82
AT1G75450	-1.68	-1.38	Down	-0.57	-0.49
AT4G37740	-1.68	-2	Down	-0.22	-0.62
AT5G63650	-1.7	-1.75	Down	-0.39	-0.86
AT5G07010	-1.73	-2.97	Down	-1.38	-1.07
AT5G01790	-1.76	-1.41	Down
AT1G10550	-1.76	-1.04	Down	-0.42	-0.86
AT3G61830	-1.8	-1.63	Down		-0.73
AT1G77200	-1.82	-2.3	Down		-0.39
AT4G16780	-1.99	-2.96	Down	-0.44	-0.91
AT1G10560	-2.07	-1.5	Down
AT1G67265	-2.18	-4.27	Down	-0.52	-0.86
AT4G35720	-2.29	-2.68	Down	-0.96	-0.63
AT1G68800	-2.34	-1.46	Down
AT4G14130	-2.43	-2.5	Down	-1.33	-1.08
AT4G32280	-2.57	-2.46	Down
AT5G65800	-2.75	-2.04	Down	-0.89	-0.61
AT5G22570	-2.96	-1.76	Down	-0.62
AT5G02260	-3	-1.31	Down	-1.15	-0.95
AT4G13790	-3.26	-1.58	Down	-1.47	-0.97
AT3G62090	-3.58	-1.75	Down
AT2G46970	-5.58	-4.24	Down	-2.66	-1.73

## Sheet: Dataset S6
Supplemental Dataset S6. List of genes with statistically significant H3K9ac changes from pifqD/wtD comparison
Gene ID	logFC (wtR1/wtD)	FDR
AT1G01020	0.3	0.0234
AT1G01030	0.95	1.02e-10
AT1G01050	0.4	0.00983
AT1G01080	1.07	0.032
AT1G01130	0.31	0.00359
AT1G01140	0.38	7.41e-05
AT1G01160	0.54	3.32e-10
AT1G01170	0.54	3.32e-10
AT1G01183	0.7	0.000115
AT1G01200	-0.22	0.0432
AT1G01225	0.82	2.75e-11
AT1G01230	0.28	0.0152
AT1G01240	0.24	0.0161
AT1G01310	-0.74	0.00058
AT1G01320	-0.74	0.00058
AT1G01380	-0.48	0.00355
AT1G01430	0.28	0.0071
AT1G01440	0.33	0.00448
AT1G01470	-0.69	4.51e-06
AT1G01490	0.25	0.0106
AT1G01510	0.25	0.0365
AT1G01540	0.25	0.00771
AT1G01550	0.26	0.00376
AT1G01610	0.3	0.0128
AT1G01630	0.24	0.0253
AT1G01760	0.2	0.0322
AT1G01770	0.2	0.0322
AT1G01780	-0.66	0.003
AT1G01860	0.42	0.000483
AT1G01920	0.94	8.32e-05
AT1G02010	0.34	0.000861
AT1G02060	0.28	0.0215
AT1G02110	0.54	9.17e-07
AT1G02120	0.54	9.17e-07
AT1G02130	2.29	1.21e-10
AT1G02140	0.24	0.0128
AT1G02145	0.24	0.0128
AT1G02180	0.45	0.0191
AT1G02205	-0.89	3.07e-10
AT1G02230	0.27	0.0329
AT1G02260	0.52	0.000783
AT1G02290	0.68	1.11e-13
AT1G02300	0.68	1.11e-13
AT1G02335	-1.49	6.54e-05
AT1G02340	-1.67	3.71e-50
AT1G02370	0.39	0.0239
AT1G02380	0.43	0.00237
AT1G02410	0.25	0.0122
AT1G02475	0.36	0.00109
AT1G02500	0.33	0.0183
AT1G02610	-0.25	0.0182
AT1G02640	0.2	0.0395
AT1G02720	0.21	0.0442
AT1G02780	0.33	0.00449
AT1G02810	-0.54	0.0204
AT1G02816	0.27	0.0108
AT1G02870	0.67	0.0299
AT1G02880	0.23	0.0185
AT1G03000	0.33	0.0022
AT1G03100	0.83	2.58e-07
AT1G03110	0.92	0.00841
AT1G03120	0.6	1.27e-11
AT1G03130	0.6	1.27e-11
AT1G03140	0.6	1.27e-11
AT1G03150	0.6	1.27e-11
AT1G03300	0.66	0.0147
AT1G03330	0.25	0.0435
AT1G03410	0.22	0.0284
AT1G03430	0.22	0.0284
AT1G03457	0.27	0.0217
AT1G03470	1.34	1.16e-05
AT1G03502	0.49	0.000102
AT1G03506	0.49	0.000102
AT1G03510	0.55	0.00453
AT1G03520	0.25	0.0285
AT1G03530	0.26	0.0174
AT1G03540	0.26	0.0174
AT1G03600	0.45	3.3e-05
AT1G03620	0.62	0.00581
AT1G03630	0.87	2.85e-12
AT1G03680	0.37	3.44e-05
AT1G03687	0.37	3.44e-05
AT1G03740	0.37	0.00302
AT1G03743	0.37	0.00302
AT1G03746	0.37	0.00302
AT1G03790	-1.33	2.05e-27
AT1G03800	-0.45	0.00011
AT1G03905	-0.47	0.0405
AT1G03930	0.31	0.00142
AT1G03950	0.26	0.0104
AT1G03960	0.26	0.0104
AT1G03970	0.2	0.044
AT1G03980	0.2	0.044
AT1G04030	0.24	0.0487
AT1G04040	0.24	0.0487
AT1G04090	0.3	0.0499
AT1G04140	0.25	0.0341
AT1G04160	1.05	0.00843
AT1G04190	0.44	0.00194
AT1G04220	-0.84	3.31e-08
AT1G04250	-0.64	7.77e-11
AT1G04270	0.44	0.00151
AT1G04280	0.41	2.56e-05
AT1G04290	0.41	2.56e-05
AT1G04295	0.41	2.56e-05
AT1G04300	0.41	2.56e-05
AT1G04340	0.21	0.048
AT1G04350	2.09	0.0299
AT1G04360	0.22	0.049
AT1G04410	0.28	0.00248
AT1G04420	0.28	0.00248
AT1G04430	0.31	0.00374
AT1G04480	0.37	0.00208
AT1G04510	0.45	0.00113
AT1G04520	0.49	0.000549
AT1G04530	0.24	0.0266
AT1G04540	0.33	0.00388
AT1G04550	0.24	0.0299
AT1G04590	0.64	0.0026
AT1G04620	-0.63	0.0429
AT1G04630	0.46	3.67e-07
AT1G04635	0.46	3.67e-07
AT1G04640	0.46	3.67e-07
AT1G04680	0.4	9.87e-05
AT1G04690	0.27	0.00657
AT1G04750	0.24	0.0353
AT1G04770	0.46	1.37e-05
AT1G04790	0.47	0.000152
AT1G04820	0.36	0.00137
AT1G04860	0.35	0.0116
AT1G04960	0.2	0.0463
AT1G04970	0.2	0.0463
AT1G05010	0.28	0.0028
AT1G05020	0.36	0.000452
AT1G05030	0.35	0.0101
AT1G05055	0.28	0.0181
AT1G05065	0.36	0.000612
AT1G05070	0.35	0.00244
AT1G05160	0.74	2.5e-06
AT1G05190	0.64	0.000162
AT1G05200	0.72	8.12e-08
AT1G05205	0.36	0.000244
AT1G05210	0.36	0.000244
AT1G05230	0.78	0.0125
AT1G05385	0.46	0.015
AT1G05420	-0.58	0.00615
AT1G05460	1.35	0.000154
AT1G05470	4.19	3.12e-10
AT1G05560	0.65	0.000202
AT1G05540	0.65	0.000202
AT1G05590	0.38	0.00161
AT1G05600	0.45	0.00238
AT1G05620	0.55	1.08e-05
AT1G05630	0.25	0.0354
AT1G05640	0.53	0.000585
AT1G05690	0.9	2.74e-07
AT1G05750	0.26	0.0448
AT1G05780	0.33	0.00498
AT1G05805	0.48	5.98e-06
AT1G05870	0.29	0.00387
AT1G06040	0.33	0.000294
AT1G06050	0.33	0.000294
AT1G06060	0.33	0.000294
AT1G06150	0.46	0.00173
AT1G06150	0.49	0.0139
AT1G06180	0.53	0.000266
AT1G06190	0.99	0.00113
AT1G06200	0.24	0.00948
AT1G06210	0.24	0.00948
AT1G06230	0.3	0.00765
AT1G06240	0.57	0.000423
AT1G06270	0.54	0.0109
AT1G06290	0.32	0.00238
AT1G06360	1.13	7.46e-11
AT1G06380	0.3	0.00112
AT1G06390	0.23	0.0489
AT1G06420	1.39	1.19e-05
AT1G06440	0.7	0.0099
AT1G06460	0.23	0.0394
AT1G06470	0.23	0.0394
AT1G06475	1.26	0.000935
AT1G06490	0.45	0.000772
AT1G06500	0.45	0.000772
AT1G06510	0.28	0.00488
AT1G06515	0.28	0.00488
AT1G06570	-0.22	0.0444
AT1G06580	0.31	0.00445
AT1G06630	0.31	0.0124
AT1G06645	1.35	3.46e-10
AT1G06650	0.93	4.36e-18
AT1G06670	1.56	6.45e-52
AT1G06680	1.56	6.45e-52
AT1G06710	0.54	0.0231
AT1G06790	0.56	0.0212
AT1G06820	0.26	0.0273
AT1G06900	0.2	0.0464
AT1G06910	0.2	0.0464
AT1G06930	-0.5	0.00421
AT1G06980	-0.46	6.74e-05
AT1G07010	0.25	0.0282
AT1G07020	0.25	0.0282
AT1G07090	-0.35	0.00186
AT1G07210	0.37	0.0139
AT1G07230	0.23	0.0249
AT1G07280	0.8	0.000994
AT1G07290	0.26	0.0191
AT1G07360	0.34	0.0107
AT1G07380	1.39	7.22e-14
AT1G07400	0.71	0.00162
AT1G07420	-0.42	0.00203
AT1G07430	-0.93	0.0376
AT1G07485	0.95	0.000961
AT1G07490	0.95	0.000961
AT1G07590	0.35	0.00178
AT1G07630	0.27	0.0203
AT1G07660	0.26	0.0137
AT1G07700	1.11	3.25e-10
AT1G07705	0.29	0.0466
AT1G07745	0.49	0.00455
AT1G07750	-0.37	0.00388
AT1G07770	0.5	0.000345
AT1G07780	0.66	0.00395
AT1G07820	0.43	6.51e-05
AT1G07885	0.72	0.0437
AT1G07890	0.45	8.72e-06
AT1G07901	0.22	0.0442
AT1G07990	0.27	0.00663
AT1G08125	0.35	0.0455
AT1G08200	0.33	0.00391
AT1G08230	0.46	3.17e-05
AT1G08280	0.39	0.00136
AT1G08300	0.82	0.0341
AT1G08360	0.44	0.00162
AT1G08380	0.77	1.12e-18
AT1G08390	0.77	1.12e-18
AT1G08400	0.35	0.000181
AT1G08410	0.35	0.000181
AT1G08460	0.64	1.45e-11
AT1G08465	3.27	0.000189
AT1G08500	-0.26	0.00819
AT1G08530	0.4	0.00849
AT1G08550	0.51	0.0193
AT1G08580	0.28	0.0461
AT1G08590	0.3	0.00426
AT1G08580	0.3	0.00426
AT1G08620	0.26	0.00807
AT1G08640	0.34	0.0181
AT1G08660	0.35	0.00138
AT1G08750	0.26	0.0324
AT1G08780	0.4	0.0051
AT1G08810	0.76	0.0153
AT1G08845	0.51	0.0199
AT1G08890	0.41	5.86e-05
AT1G08900	0.41	5.86e-05
AT1G08910	0.84	9.25e-09
AT1G08920	0.76	7.67e-18
AT1G08970	1.02	3.45e-14
AT1G08980	1.02	3.45e-14
AT1G08990	-0.86	8.95e-09
AT1G09160	2.74	0.000436
AT1G09280	0.26	0.03
AT1G09330	0.46	4.73e-06
AT1G09340	0.46	4.73e-06
AT1G09390	0.44	0.00413
AT1G09400	-0.67	0.0268
AT1G09410	0.53	3.41e-07
AT1G09415	0.53	3.41e-07
AT1G09420	0.61	0.00914
AT1G09421	0.53	3.41e-07
AT1G09440	3.32	6.53e-08
AT1G09460	-0.54	2.25e-06
AT1G09530	-3.63	0.0279
AT1G09540	-1.17	4.38e-20
AT1G09580	0.48	0.0164
AT1G09590	0.37	0.00367
AT1G09620	0.37	0.0261
AT1G09630	0.4	0.00811
AT1G09640	0.25	0.0356
AT1G09645	0.25	0.0115
AT1G09660	0.36	0.0289
AT1G09680	1.51	0.00129
AT1G09690	0.53	9.08e-05
AT1G09750	0.32	0.012
AT1G09812	-0.81	0.0265
AT1G09820	0.36	0.0248
AT1G09900	0.69	0.0335
AT1G09910	0.34	0.0311
AT1G10180	0.37	0.0109
AT1G10240	0.65	0.000171
AT1G10360	0.62	1.4e-09
AT1G10370	0.62	1.4e-09
AT1G10400	-0.68	0.000828
AT1G10410	-0.31	0.00307
AT1G10480	-1.41	3.07e-11
AT1G10550	-0.42	0.0307
AT1G10590	0.31	0.000811
AT1G10600	0.31	0.000811
AT1G10630	0.36	0.0149
AT1G10640	1.78	0.000865
AT1G10657	3.96	0.0376
AT1G10660	0.39	0.00113
AT1G10670	0.31	0.00411
AT1G10690	-0.29	0.009
AT1G10760	0.71	0.000508
AT1G10830	0.25	0.019
AT1G10850	0.24	0.0204
AT1G10870	0.39	0.00181
AT1G10970	0.53	8.66e-05
AT1G10990	0.45	0.0421
AT1G11000	-0.39	0.0145
AT1G11200	0.22	0.045
AT1G11260	-0.3	0.0136
AT1G11280	0.45	0.000131
AT1G11290	0.79	1.68e-06
AT1G11300	3.16	2.66e-13
AT1G11310	0.22	0.0226
AT1G11320	0.38	0.00124
AT1G11330	1.3	8.92e-09
AT1G11350	0.99	9.46e-05
AT1G11360	0.2	0.0396
AT1G11475	0.59	0.0042
AT1G11660	0.29	0.0418
AT1G11680	0.46	1.54e-05
AT1G11700	0.24	0.0313
AT1G11710	0.67	0.00866
AT1G11720	0.94	6.14e-07
AT1G11755	0.54	0.00144
AT1G11780	0.3	0.01
AT1G11790	0.57	1.09e-05
AT1G11820	0.42	0.000269
AT1G11860	0.55	2.58e-09
AT1G11870	0.32	0.00765
AT1G11880	0.41	0.0016
AT1G12013	0.45	0.000154
AT1G12015	0.45	0.000154
AT1G12020	0.34	0.00151
AT1G12050	0.23	0.0481
AT1G12060	0.23	0.0481
AT1G12100	0.63	2.56e-07
AT1G12110	-0.44	0.00315
AT1G12160	-0.41	0.00272
AT1G12230	0.26	0.0334
AT1G12240	0.38	7.75e-06
AT1G12244	0.65	5.23e-11
AT1G12250	0.65	5.23e-11
AT1G12300	0.56	8.48e-05
AT1G12310	0.24	0.0369
AT1G12340	0.3	0.00484
AT1G12350	0.3	0.00484
AT1G12370	2.88	0.0186
AT1G12380	0.52	2.74e-07
AT1G12390	0.31	0.00696
AT1G12400	0.31	0.00696
AT1G12410	0.25	0.0381
AT1G12440	0.24	0.0135
AT1G12450	0.43	1.44e-06
AT1G12460	0.53	3.88e-06
AT1G12700	0.47	0.000873
AT1G12740	-0.56	0.0249
AT1G12770	0.81	1.53e-05
AT1G12775	0.56	0.00655
AT1G12790	0.52	0.00262
AT1G12800	0.27	0.0384
AT1G12820	0.34	0.000981
AT1G12830	0.39	6.14e-05
AT1G12845	0.39	0.0261
AT1G12850	0.34	0.000217
AT1G12860	2.13	8.36e-26
AT1G12860	1.18	2.15e-31
AT1G12880	-0.71	0.0337
AT1G12900	1.13	6.8e-05
AT1G12910	0.36	0.000217
AT1G12920	0.36	0.000217
AT1G13000	0.23	0.047
AT1G13040	0.87	0.0318
AT1G13080	0.8	2.08e-11
AT1G13090	0.37	0.000578
AT1G13160	0.35	0.0337
AT1G13180	0.47	0.000909
AT1G13190	0.25	0.0202
AT1G13230	1.1	0.00359
AT1G13245	0.26	0.0133
AT1G13380	0.34	0.0179
AT1G13430	-1.72	0.0101
AT1G13440	0.5	1.19e-05
AT1G13448	0.58	6.12e-08
AT1G13450	0.58	6.12e-08
AT1G13560	0.41	0.00332
AT1G13630	0.44	0.00121
AT1G13690	0.21	0.0218
AT1G13700	0.21	0.0218
AT1G13730	0.4	0.00452
AT1G13750	0.87	1.28e-05
AT1G13770	0.67	0.000188
AT1G13820	1.1	1.13e-06
AT1G13860	0.75	2.18e-05
AT1G13870	0.25	0.00528
AT1G13880	0.25	0.00528
AT1G13940	0.28	0.00386
AT1G13950	-0.48	0.0328
AT1G14030	0.62	4.63e-06
AT1G14070	0.48	0.000105
AT1G14071	0.48	0.000105
AT1G14130	0.26	0.0372
AT1G14140	0.33	0.000523
AT1G14150	0.33	0.000523
AT1G14180	0.38	0.00246
AT1G14190	0.2	0.0228
AT1G14200	0.2	0.0228
AT1G14205	0.2	0.0228
AT1G14210	0.43	0.000136
AT1G14270	0.33	0.0022
AT1G14280	0.4	5.06e-05
AT1G14290	0.39	0.000233
AT1G14300	0.27	0.00802
AT1G14310	0.27	0.00802
AT1G14315	0.34	0.000952
AT1G14320	0.34	0.000952
AT1G14340	0.75	7.41e-17
AT1G14345	0.75	7.41e-17
AT1G14350	-1.03	0.0344
AT1G14360	0.29	0.0115
AT1G14390	0.4	0.0035
AT1G14410	0.33	0.00435
AT1G14440	0.36	3.88e-05
AT1G14460	0.4	0.00439
AT1G14520	-0.7	0.0111
AT1G14580	0.44	0.000141
AT1G14610	0.42	0.0309
AT1G14620	0.45	0.0156
AT1G14685	0.24	0.0103
AT1G14700	0.47	2.94e-07
AT1G14710	0.28	0.00775
AT1G14810	0.31	0.012
AT1G14820	0.54	0.000138
AT1G14840	0.59	4.07e-10
AT1G14860	-0.21	0.0149
AT1G14900	0.27	0.0156
AT1G14970	0.36	0.0234
AT1G14980	0.52	0.0025
AT1G15000	0.39	0.000269
AT1G14990	0.39	0.000269
AT1G15030	0.36	0.000731
AT1G15050	-0.56	0.0166
AT1G15120	0.23	0.0449
AT1G15165	0.32	0.00538
AT1G15175	0.49	1.13e-07
AT1G15180	0.49	1.13e-07
AT1G15190	-0.45	0.00229
AT1G15210	-0.73	4.35e-12
AT1G15215	0.66	0.00198
AT1G15230	0.24	0.0072
AT1G15240	0.24	0.0072
AT1G15250	0.63	0.00137
AT1G15260	1.47	2.71e-21
AT1G15270	1.47	2.71e-21
AT1G15290	1.38	3.3e-05
AT1G15310	0.94	0.00324
AT1G15490	0.31	0.0125
AT1G15500	0.29	0.00174
AT1G15520	0.82	0.00979
AT1G15570	0.74	1.98e-13
AT1G15640	-1.07	5.15e-06
AT1G15690	0.21	0.031
AT1G15740	0.3	0.0126
AT1G15760	-1.03	3.35e-05
AT1G15780	2.02	3.23e-12
AT1G15800	-1.74	0.00136
AT1G15810	0.35	0.000837
AT1G15820	0.36	0.00716
AT1G15825	0.36	0.00716
AT1G15830	0.36	0.00716
AT1G15880	0.38	0.000211
AT1G15885	0.38	0.000211
AT1G15890	0.38	0.000211
AT1G15910	0.82	0.000104
AT1G15930	0.63	4.89e-05
AT1G15970	0.32	0.003
AT1G15980	0.62	0.00697
AT1G16060	0.31	0.0124
AT1G16080	0.34	0.00839
AT1G16160	-1.54	0.00302
AT1G16220	1.37	0.000946
AT1G16240	0.2	0.0239
AT1G16250	0.2	0.0239
AT1G16320	0.32	0.00934
AT1G16340	0.83	0.00224
AT1G16350	0.35	0.0473
AT1G16390	0.8	0.00886
AT1G16460	0.33	0.00048
AT1G16470	0.33	0.00048
AT1G16489	0.23	0.0237
AT1G16490	0.23	0.0237
AT1G16515	0.36	0.0466
AT1G16570	0.35	0.00129
AT1G16590	0.35	0.00129
AT1G16630	0.41	0.00424
AT1G16670	0.31	0.0103
AT1G16680	0.35	0.0114
AT1G16690	0.4	0.00234
AT1G16750	1.31	3.02e-16
AT1G16840	-0.36	6.55e-05
AT1G16850	-0.36	6.55e-05
AT1G16880	0.32	0.0033
AT1G16890	0.32	0.0033
AT1G16900	0.51	0.00417
AT1G16916	0.32	0.00471
AT1G16920	0.51	0.000719
AT1G16930	0.24	0.0269
AT1G17060	-0.41	0.00148
AT1G17100	0.41	0.000115
AT1G17110	0.24	0.0339
AT1G17140	0.37	0.00185
AT1G17145	0.27	0.00878
AT1G17200	0.61	1.42e-06
AT1G17210	0.3	0.0235
AT1G17220	0.5	0.0153
AT1G17235	0.41	0.000644
AT1G17280	0.27	0.0293
AT1G17350	0.43	0.000662
AT1G17410	0.26	0.0104
AT1G17420	1.13	3.56e-06
AT1G17490	0.3	0.00463
AT1G17510	0.35	0.0278
AT1G17590	0.69	0.000204
AT1G17650	0.46	0.0142
AT1G17690	0.34	0.0382
AT1G17744	-0.5	0.000214
AT1G17745	-0.65	8.32e-05
AT1G17780	0.23	0.0323
AT1G17820	0.27	0.0179
AT1G17830	1.06	2.25e-09
AT1G17850	0.98	1.11e-07
AT1G17920	0.71	0.00408
AT1G17930	0.2	0.0409
AT1G17980	0.33	0.00202
AT1G17990	0.57	1.32e-06
AT1G18000	0.36	0.00295
AT1G18010	0.37	0.00318
AT1G18020	0.73	2.43e-12
AT1G18030	0.28	0.00841
AT1G18040	0.45	0.0328
AT1G18060	1.13	6.58e-11
AT1G18075	0.39	9.51e-06
AT1G18080	0.25	0.0413
AT1G18160	0.36	0.00172
AT1G18270	-0.51	7.71e-05
AT1G18280	-0.51	7.71e-05
AT1G18330	0.39	0.00126
AT1G18335	0.49	0.00359
AT1G18340	0.31	0.0367
AT1G18410	1.61	0.0287
AT1G18415	0.31	0.000916
AT1G18420	0.31	0.000916
AT1G18430	0.31	0.000916
AT1G18440	0.31	0.000916
AT1G18450	2.21	0.0192
AT1G18460	0.21	0.0374
AT1G18480	1.04	1.58e-12
AT1G18485	1.04	1.58e-12
AT1G18490	0.25	0.0268
AT1G18550	0.4	0.0316
AT1G18570	-0.32	0.015
AT1G18600	0.24	0.0283
AT1G18610	0.2	0.0276
AT1G18620	0.2	0.0276
AT1G18640	0.37	0.0022
AT1G18650	0.59	4.25e-11
AT1G18660	0.59	4.25e-11
AT1G18670	0.32	0.00183
AT1G18680	0.34	0.00039
AT1G18690	0.34	0.00039
AT1G18700	0.43	3.32e-05
AT1G18710	0.94	8.35e-05
AT1G18730	1.15	1.04e-20
AT1G18735	1.15	1.04e-20
AT1G18773	0.6	0.000271
AT1G18800	0.71	0.0356
AT1G18835	-1.08	2.23e-07
AT1G18840	0.51	0.000103
AT1G18980	-0.89	0.00126
AT1G18990	0.44	0.000872
AT1G19000	0.44	0.000872
AT1G19070	0.4	0.00899
AT1G19080	0.4	0.00899
AT1G19100	0.35	0.0139
AT1G19140	0.45	2.2e-06
AT1G19150	0.45	2.2e-06
AT1G19220	0.27	0.0067
AT1G19230	-0.48	0.000271
AT1G19340	0.26	0.0139
AT1G19373	0.38	0.00277
AT1G19376	0.38	0.00277
AT1G19380	-0.4	0.0126
AT1G19394	0.36	0.000539
AT1G19394	0.36	0.000539
AT1G19397	0.36	0.000539
AT1G19400	0.36	0.000539
AT1G19485	0.26	0.0387
AT1G19570	0.22	0.0295
AT1G19580	0.22	0.0295
AT1G19600	0.43	0.00234
AT1G19650	0.6	0.0105
AT1G19670	0.35	0.000266
AT1G19680	0.35	0.000266
AT1G19690	0.61	3.16e-08
AT1G19710	0.34	0.0169
AT1G19720	0.56	9.4e-11
AT1G19730	0.56	9.4e-11
AT1G19740	0.56	9.4e-11
AT1G19800	0.37	0.00988
AT1G19830	0.62	3.89e-06
AT1G19920	0.28	0.0216
AT1G19950	0.55	0.00722
AT1G19960	1.06	1.64e-13
AT1G19970	0.55	3.14e-05
AT1G19990	0.39	0.0011
AT1G20010	0.3	0.00626
AT1G20020	0.45	0.00104
AT1G20050	0.29	0.00813
AT1G20070	-0.89	3.94e-08
AT1G20200	0.28	0.00785
AT1G20220	0.38	0.00743
AT1G20225	0.37	0.000486
AT1G20230	0.37	0.000486
AT1G20330	0.27	0.0245
AT1G20340	0.67	7.85e-10
AT1G20370	0.27	0.0239
AT1G20380	0.6	0.00914
AT1G20540	0.36	0.0144
AT1G20550	0.32	0.00631
AT1G20560	0.35	0.000486
AT1G20570	0.35	0.000486
AT1G20575	0.21	0.0366
AT1G20580	0.21	0.0366
AT1G20650	0.4	2.86e-05
AT1G20690	0.34	0.00684
AT1G20670	0.34	0.00684
AT1G20780	-1.35	7.16e-25
AT1G20790	-1.01	1.42e-05
AT1G20810	0.26	0.0285
AT1G20816	0.39	0.0232
AT1G20840	0.28	0.00505
AT1G20890	0.24	0.0363
AT1G20900	-0.66	7.99e-11
AT1G21060	0.3	0.0026
AT1G21065	1.45	0.000407
AT1G21070	0.49	1.03e-05
AT1G21150	0.77	0.00203
AT1G21160	0.24	0.0102
AT1G21170	0.24	0.0102
AT1G21310	-1.8	0.0329
AT1G21320	0.44	0.0366
AT1G21350	0.27	0.0118
AT1G21370	0.28	0.00743
AT1G21390	0.34	0.000456
AT1G21400	-0.49	0.00163
AT1G21440	0.68	8.58e-06
AT1G21480	0.61	2.91e-05
AT1G21500	1.27	2.81e-22
AT1G21560	0.75	0.00122
AT1G21590	0.33	0.00215
AT1G21690	0.4	0.00268
AT1G21740	0.21	0.0352
AT1G21760	0.26	0.0337
AT1G21840	0.37	0.00015
AT1G21880	0.38	0.000691
AT1G21930	0.27	0.015
AT1G22030	0.29	0.0179
AT1G22050	0.3	0.0261
AT1G22110	-0.49	1.86e-05
AT1G22140	0.29	0.00631
AT1G22170	0.43	0.000385
AT1G22230	-1.06	3.25e-13
AT1G22300	0.23	0.0147
AT1G22330	0.57	0.00807
AT1G22370	0.28	0.00195
AT1G22380	1.53	9.36e-26
AT1G22400	1.99	4.1e-22
AT1G22403	0.34	0.00508
AT1G22410	0.84	0.00985
AT1G22430	0.5	1.24e-05
AT1G22500	-0.34	0.00792
AT1G22510	0.38	0.0177
AT1G22570	0.74	0.0233
AT1G22590	1.45	1.72e-06
AT1G22610	0.21	0.041
AT1G22620	0.54	1.08e-10
AT1G22630	0.54	1.08e-10
AT1G22650	0.58	6.46e-10
AT1G22700	0.44	3.38e-06
AT1G22730	0.22	0.0169
AT1G22750	0.77	0.000531
AT1G22780	0.45	2.36e-05
AT1G22885	0.34	0.0378
AT1G22950	0.33	0.00616
AT1G22970	0.48	0.00426
AT1G23040	-0.37	0.000612
AT1G23060	-0.25	0.05
AT1G23080	0.58	6.54e-06
AT1G23180	0.33	0.0435
AT1G23220	0.36	0.00236
AT1G23230	0.31	0.0159
AT1G23280	0.44	8.22e-07
AT1G23290	0.44	8.22e-07
AT1G23310	0.62	6.7e-07
AT1G23360	0.4	0.00156
AT1G23380	-0.45	3.84e-06
AT1G23390	0.3	0.00162
AT1G23400	0.3	0.00162
AT1G23465	0.56	0.000662
AT1G23480	0.61	1.23e-12
AT1G23490	0.3	0.0157
AT1G23740	0.53	1.36e-05
AT1G23750	0.78	0.00101
AT1G23880	0.27	0.0183
AT1G23960	0.21	0.0395
AT1G23965	0.21	0.0395
AT1G23980	0.26	0.012
AT1G24020	1.67	8.81e-14
AT1G24130	-0.76	0.00591
AT1G24140	-0.45	1.93e-05
AT1G24148	2.58	3.25e-06
AT1G24160	0.4	6.9e-05
AT1G24170	0.23	0.0239
AT1G24210	0.41	0.00153
AT1G24240	0.44	0.00398
AT1G24265	0.82	0.0227
AT1G24350	0.18	0.0431
AT1G24360	0.18	0.0431
AT1G24450	0.34	0.0163
AT1G24510	0.37	0.028
AT1G24530	0.41	0.000318
AT1G24577	1.96	0.00933
AT1G24764	0.29	0.0196
AT1G24793	0.31	0.00561
AT1G24800	0.26	0.017
AT1G24822	0.3	0.00258
AT1G24825	0.38	0.000559
AT1G24881	0.32	0.00104
AT1G24996	0.35	0.000807
AT1G25054	0.35	0.000807
AT1G25055	0.27	0.00409
AT1G25097	0.29	0.00405
AT1G25098	0.29	0.00405
AT1G25141	0.38	0.000744
AT1G25141	0.32	0.00273
AT1G25175	0.36	0.000408
AT1G25210	0.39	0.000153
AT1G25211	0.29	0.00767
AT1G25230	0.26	0.00938
AT1G25260	0.73	5.64e-06
AT1G25275	0.32	0.00286
AT1G25280	0.19	0.0483
AT1G25290	0.23	0.0365
AT1G25320	0.35	0.0125
AT1G25375	0.27	0.00511
AT1G25380	0.27	0.00511
AT1G25390	0.25	0.0101
AT1G25420	0.34	0.000608
AT1G25440	0.63	1.49e-09
AT1G25472	0.23	0.0253
AT1G25472	0.23	0.0253
AT1G25480	0.35	0.00412
AT1G25490	0.35	0.0171
AT1G25510	0.35	0.00406
AT1G25520	0.25	0.0268
AT1G25550	0.24	0.039
AT1G26100	0.69	1.01e-05
AT1G26110	0.38	0.00559
AT1G26120	0.21	0.0307
AT1G26130	0.45	0.0132
AT1G26150	0.31	0.00431
AT1G26170	0.35	0.0058
AT1G26180	0.35	0.0058
AT1G26235	0.39	0.000212
AT1G26233	0.39	0.000212
AT1G26235	0.39	0.000212
AT1G26260	0.33	0.00376
AT1G26340	0.28	0.0386
AT1G26370	0.37	0.0396
AT1G26460	0.24	0.0462
AT1G26520	0.47	1.54e-05
AT1G26530	0.47	1.54e-05
AT1G26550	0.33	0.0329
AT1G26740	0.33	0.000949
AT1G26750	0.33	0.000949
AT1G26761	9.65	6.81e-28
AT1G26770	0.43	0.000387
AT1G26773	0.82	4.08e-06
AT1G26810	0.34	0.0125
AT1G26880	0.42	9.94e-05
AT1G26900	0.28	0.00936
AT1G26910	0.28	0.00936
AT1G26916	0.45	0.000438
AT1G26920	0.22	0.0262
AT1G26921	0.22	0.0262
AT1G26930	0.25	0.00602
AT1G26940	1.03	0.0279
AT1G27020	0.57	0.044
AT1G27030	0.42	0.00661
AT1G27060	0.42	0.0223
AT1G27090	0.2	0.041
AT1G27100	0.22	0.0422
AT1G27120	0.36	0.000173
AT1G27190	0.28	0.00312
AT1G27210	0.24	0.0414
AT1G27330	0.47	6.33e-06
AT1G27340	0.24	0.0336
AT1G27350	0.4	0.000855
AT1G27360	0.35	0.0134
AT1G27370	1.43	6.57e-05
AT1G27390	0.61	3.88e-09
AT1G27400	0.61	3.88e-09
AT1G27435	0.46	0.00574
AT1G27450	0.24	0.0165
AT1G27460	0.48	0.000211
AT1G27480	0.95	8.69e-05
AT1G27510	0.21	0.0439
AT1G27520	0.21	0.0439
AT1G27630	0.53	0.0367
AT1G27660	0.6	0.028
AT1G27670	-0.65	2.64e-06
AT1G27695	0.28	0.022
AT1G27700	0.29	0.00915
AT1G27840	0.45	0.00325
AT1G27910	0.28	0.0106
AT1G27920	0.33	0.00217
AT1G27921	0.33	0.00217
AT1G28100	0.23	0.027
AT1G28110	0.31	0.0405
AT1G28120	0.28	0.0391
AT1G28140	0.26	0.00225
AT1G28150	0.26	0.00225
AT1G28190	0.3	0.0251
AT1G28250	0.21	0.0317
AT1G28320	0.29	0.0126
AT1G28350	0.29	0.0299
AT1G28360	-0.6	0.018
AT1G28410	0.2	0.0262
AT1G28420	0.2	0.0262
AT1G28440	0.51	0.0207
AT1G28480	-0.58	0.00767
AT1G28490	0.24	0.0339
AT1G28510	0.3	0.016
AT1G28530	0.25	0.0101
AT1G28540	0.25	0.0101
AT1G28560	0.65	9.09e-05
AT1G28570	1.48	1.09e-13
AT1G28580	0.55	6.12e-09
AT1G28610	2.47	0.014
AT1G28660	0.22	0.0401
AT1G28670	0.36	0.000355
AT1G28680	0.35	0.00117
AT1G28685	0.35	0.00117
AT1G28690	0.42	0.0249
AT1G29020	-1.06	7.77e-13
AT1G29150	0.26	0.0232
AT1G29195	-0.75	1.27e-10
AT1G29230	-0.93	0.001
AT1G29240	0.99	5.96e-10
AT1G29280	-0.27	0.00665
AT1G29290	-0.74	0.00315
AT1G29310	0.3	0.00694
AT1G29410	0.35	0.0154
AT1G29530	0.53	0.02
AT1G29550	0.41	0.0046
AT1G29660	1.08	0.00284
AT1G29670	0.54	0.000535
AT1G29700	0.29	0.00335
AT1G29710	0.29	0.00335
AT1G29740	0.28	0.0102
AT1G29750	0.37	0.00623
AT1G29785	0.38	0.00315
AT1G29810	0.3	0.00603
AT1G29820	0.3	0.00603
AT1G29840	0.32	0.00155
AT1G29850	0.32	0.00155
AT1G29880	0.33	0.0182
AT1G29890	0.41	7.12e-05
AT1G29900	0.36	0.0094
AT1G29910	1.82	2.67e-07
AT1G29920	3.1	5.7e-08
AT1G29930	0.67	4.36e-07
AT1G29960	0.43	0.00164
AT1G29965	0.35	0.0144
AT1G29970	0.35	0.0144
AT1G29990	0.3	0.0269
AT1G30000	0.44	0.00167
AT1G30210	-1.63	1.32e-08
AT1G30230	0.31	0.0276
AT1G30240	0.61	0.00113
AT1G30320	0.2	0.0337
AT1G30380	0.8	2.28e-16
AT1G30410	0.39	0.0129
AT1G30470	0.3	0.0424
AT1G30475	0.19	0.0474
AT1G30480	0.19	0.0474
AT1G30500	0.49	0.00471
AT1G30520	0.68	2.59e-06
AT1G30530	0.88	2.15e-07
AT1G30590	0.26	0.0102
AT1G30620	-0.78	0.000266
AT1G30650	-0.28	0.0204
AT1G30700	-0.56	0.0363
AT1G30720	-0.8	1.84e-08
AT1G30730	-1.2	0.000681
AT1G30825	0.25	0.0274
AT1G30845	0.34	0.0124
AT1G30880	0.19	0.0429
AT1G30890	0.19	0.0429
AT1G31040	-0.99	0.0297
AT1G31130	0.22	0.0355
AT1G31150	0.53	0.000244
AT1G31160	0.29	0.0148
AT1G31170	-0.31	0.00114
AT1G31173	-0.97	5.34e-14
AT1G31180	0.35	0.00016
AT1G31190	0.35	0.00016
AT1G31220	0.23	0.0371
AT1G31230	0.64	0.000296
AT1G31290	-0.93	0.0429
AT1G31310	-0.42	0.00134
AT1G31330	1.16	7.34e-51
AT1G31335	1.16	7.34e-51
AT1G31340	0.37	0.000569
AT1G31360	0.26	0.0273
AT1G31410	0.29	0.00617
AT1G31420	0.29	0.00617
AT1G31430	0.79	0.00911
AT1G31440	0.29	0.0103
AT1G31460	0.37	0.00356
AT1G31500	0.35	0.00627
AT1G31540	0.83	3.59e-06
AT1G31550	2.51	1.19e-10
AT1G31580	0.96	4.77e-06
AT1G31600	0.34	0.049
AT1G31650	0.56	1.49e-05
AT1G31660	0.66	0.00412
AT1G31710	0.61	0.00894
AT1G31730	0.23	0.0456
AT1G31800	1.21	3.22e-09
AT1G31812	0.25	0.00657
AT1G31814	0.25	0.00657
AT1G31820	1.27	5.36e-09
AT1G31830	0.44	0.00148
AT1G31835	0.5	0.00059
AT1G31860	0.42	7.74e-05
AT1G31870	0.42	7.74e-05
AT1G31910	0.25	0.015
AT1G31920	0.87	5.82e-13
AT1G31935	0.24	0.00755
AT1G31940	0.24	0.00755
AT1G31970	0.6	0.000398
AT1G32060	0.77	3.2e-14
AT1G32070	0.27	0.0234
AT1G32080	0.74	1.9e-07
AT1G32120	0.69	2.51e-06
AT1G32150	-0.35	0.000276
AT1G32160	-0.35	0.000276
AT1G32170	-0.79	4.65e-12
AT1G32190	0.32	0.00133
AT1G32200	0.46	0.00162
AT1G32210	2.21	5.5e-12
AT1G32220	0.61	4.08e-11
AT1G32240	0.71	0.00401
AT1G32330	0.26	0.0223
AT1G32380	0.63	0.00806
AT1G32385	0.62	0.00134
AT1G32415	1.41	2.76e-05
AT1G32440	0.44	0.0109
AT1G32470	1.01	2.69e-10
AT1G32490	0.3	0.0217
AT1G32520	5.57	0.000253
AT1G32540	0.76	4.46e-13
AT1G32550	4.48	1.52e-06
AT1G32582	1.28	1.99e-07
AT1G32583	1.28	1.99e-07
AT1G32610	0.19	0.0384
AT1G32620	0.19	0.0384
AT1G32630	0.19	0.0384
AT1G32780	7.01	1.43e-10
AT1G32790	0.18	0.0397
AT1G32900	2.75	0.00275
AT1G32940	0.29	0.0295
AT1G33040	0.57	0.034
AT1G33060	0.41	4.47e-05
AT1G33102	0.44	0.000712
AT1G33110	6	1.99e-05
AT1G33120	0.28	0.00613
AT1G33230	0.36	0.000277
AT1G33240	0.26	0.0409
AT1G33250	0.26	0.0409
AT1G33260	1.45	3.42e-18
AT1G33265	0.65	1.76e-06
AT1G33360	0.77	0.00121
AT1G33400	0.54	0.000317
AT1G33410	0.54	0.000317
AT1G33470	0.33	0.00051
AT1G33475	0.76	0.000113
AT1G33480	0.76	0.000113
AT1G33490	0.33	0.0245
AT1G33500	0.33	0.0245
AT1G33590	0.38	3.64e-05
AT1G33600	0.39	0.000468
AT1G33610	0.19	0.0423
AT1G33750	3.17	0.0474
AT1G33760	2.22	3.47e-09
AT1G33780	0.38	0.00198
AT1G33810	0.31	0.0128
AT1G33930	3.24	0.0179
AT1G33990	0.46	3.25e-08
AT1G34000	0.46	3.25e-08
AT1G34010	0.46	3.25e-08
AT1G34030	0.37	0.011
AT1G34040	-0.51	3.61e-05
AT1G34065	1.72	7.89e-07
AT1G34120	0.35	0.000909
AT1G34190	0.73	0.0115
AT1G34200	0.23	0.0126
AT1G34210	0.97	4.14e-09
AT1G34220	0.29	0.0211
AT1G34270	0.27	0.00703
AT1G34300	0.2	0.035
AT1G34315	-0.28	0.0159
AT1G34350	0.51	0.00314
AT1G34380	0.89	1.27e-05
AT1G34440	-6.69	3.79e-21
AT1G34570	0.67	1.46e-06
AT1G34630	0.57	5.66e-09
AT1G34640	0.57	5.66e-09
AT1G34760	0.44	0.0181
AT1G34770	0.41	0.0219
AT1G34780	0.26	0.00688
AT1G34844	0.26	0.00688
AT1G35160	0.26	0.0063
AT1G35170	0.71	0.0415
AT1G35180	0.57	2.01e-05
AT1G35181	2.78	0.00195
AT1G35220	0.33	0.0387
AT1G35340	0.32	0.000916
AT1G35420	0.65	6.66e-09
AT1G35510	0.32	0.00343
AT1G35620	0.44	2.35e-06
AT1G35680	0.4	0.00102
AT1G36180	0.56	0.00806
AT1G36280	0.37	0.00397
AT1G36310	0.37	0.000843
AT1G36380	0.28	0.0344
AT1G36390	0.28	0.0344
AT1G36640	-1.3	0.000604
AT1G36940	-0.28	0.0171
AT1G36990	0.36	0.0121
AT1G36992	0.36	0.0121
AT1G37130	0.24	0.0366
AT1G37150	0.71	0.00263
AT1G38131	0.5	1.57e-05
AT1G41830	4.5	0.0158
AT1G41875	0.41	1.66e-05
AT1G41880	0.41	1.66e-05
AT1G42430	0.57	0.00518
AT1G42440	0.36	0.0238
AT1G42540	0.6	4.05e-07
AT1G42550	0.6	4.05e-07
AT1G42960	0.85	1.7e-14
AT1G42970	0.85	1.7e-14
AT1G43000	-1.01	0.0455
AT1G43040	-2.16	4e-08
AT1G43170	0.83	0.00122
AT1G43560	0.52	0.00099
AT1G43580	0.41	6.22e-05
AT1G43620	0.45	0.000988
AT1G43710	0.49	0.000259
AT1G43765	0.52	0.00155
AT1G43770	0.31	0.00864
AT1G43790	4.1	0.0471
AT1G44000	0.38	0.000334
AT1G44050	-0.87	0.00232
AT1G44160	-0.6	0.0436
AT1G44170	-0.31	0.00141
AT1G44446	1.18	1.3e-30
AT1G44478	1.18	1.3e-30
AT1G44575	0.85	2.33e-14
AT1G44608	-0.45	0.00175
AT1G44760	0.59	4.54e-09
AT1G44770	0.31	0.000505
AT1G44780	0.31	0.000505
AT1G44790	0.4	0.000612
AT1G44810	0.19	0.0491
AT1G44830	-0.58	3.01e-05
AT1G44890	0.56	0.000311
AT1G44910	0.31	0.024
AT1G44920	0.41	0.000981
AT1G45010	0.56	0.000124
AT1G45050	0.21	0.0445
AT1G45110	0.8	0.048
AT1G45160	0.2	0.0343
AT1G45160	0.2	0.0343
AT1G45165	0.2	0.0343
AT1G45170	0.32	0.00757
AT1G45180	0.32	0.00757
AT1G45191	1.5	3.64e-08
AT1G45201	0.66	0.00374
AT1G45207	0.42	0.000355
AT1G45248	0.51	0.00652
AT1G45332	0.27	0.0295
AT1G45474	1.17	1.05e-12
AT1G46264	0.96	0.000411
AT1G47128	0.31	0.000262
AT1G47200	0.26	0.00737
AT1G47210	0.33	0.00902
AT1G47250	0.26	0.034
AT1G47290	0.38	0.011
AT1G47310	0.25	0.0194
AT1G47330	0.32	0.0136
AT1G47380	0.48	0.000942
AT1G47420	0.24	0.024
AT1G47570	0.63	1.33e-12
AT1G47580	0.63	1.33e-12
AT1G47580	0.63	1.33e-12
AT1G47610	-1.27	0.00173
AT1G47720	0.33	0.00726
AT1G47760	0.25	0.0425
AT1G47813	1.52	1.93e-05
AT1G47820	0.53	7.48e-06
AT1G47830	0.22	0.041
AT1G47840	0.38	0.0377
AT1G47900	0.43	0.000503
AT1G47970	0.23	0.014
AT1G47990	2.63	0.0335
AT1G48030	0.48	1.27e-07
AT1G48040	0.48	1.27e-07
AT1G48050	0.39	0.00626
AT1G48100	0.65	0.000253
AT1G48110	0.38	0.0153
AT1G48120	1.75	0.000843
AT1G48160	0.32	0.00123
AT1G48170	0.32	0.00123
AT1G48175	0.54	0.0497
AT1G48200	0.29	0.00273
AT1G48210	0.29	0.00273
AT1G48230	0.68	0.00987
AT1G48240	0.68	0.00987
AT1G48260	-0.88	0.00129
AT1G48267	0.51	4.11e-06
AT1G48280	0.75	1.07e-16
AT1G48300	0.26	0.00902
AT1G48310	0.37	0.000524
AT1G48315	0.37	0.000524
AT1G48320	0.37	0.000524
AT1G48330	0.39	0.000158
AT1G48350	0.27	0.00943
AT1G48360	0.27	0.00943
AT1G48370	0.28	0.0153
AT1G48380	0.27	0.0258
AT1G48390	0.27	0.0258
AT1G48420	0.53	0.000377
AT1G48430	0.27	0.00941
AT1G48440	0.27	0.00941
AT1G48450	0.44	0.00019
AT1G48460	0.44	0.00019
AT1G48520	0.32	0.00198
AT1G48550	0.39	0.00439
AT1G48560	0.39	0.00439
AT1G48570	1.69	9.09e-05
AT1G48598	1.21	6.72e-15
AT1G48600	1.21	6.72e-15
AT1G48630	0.45	1.27e-05
AT1G48635	0.45	1.27e-05
AT1G48650	0.64	9.72e-05
AT1G48660	1.21	0.000143
AT1G48690	-0.98	0.00254
AT1G48698	-0.84	0.0276
AT1G48750	-0.99	0.0165
AT1G48760	-0.99	0.0165
AT1G48860	0.27	0.0329
AT1G48880	0.36	0.00215
AT1G48920	0.86	0.0395
AT1G48950	0.33	0.0034
AT1G49010	1.02	1.19e-19
AT1G49040	0.3	0.0169
AT1G49130	0.77	1.16e-08
AT1G49140	0.43	3.07e-05
AT1G49200	0.48	3.86e-06
AT1G49380	0.42	0.00145
AT1G49400	0.26	0.0263
AT1G49410	0.58	0.0146
AT1G49430	0.82	5.66e-09
AT1G49480	0.27	0.00695
AT1G49490	0.67	0.00236
AT1G49560	0.3	0.016
AT1G49590	0.54	2.22e-05
AT1G49600	1.39	7.13e-05
AT1G49610	0.31	0.00413
AT1G49620	0.33	0.00465
AT1G49630	0.34	0.0135
AT1G49640	0.34	0.0135
AT1G49710	0.32	0.00129
AT1G49730	0.46	1.55e-05
AT1G49750	0.65	1.29e-09
AT1G49790	0.49	0.000123
AT1G49840	0.49	7.41e-06
AT1G49950	0.41	0.000558
AT1G49970	0.57	7.29e-10
AT1G49975	0.57	7.29e-10
AT1G49980	0.42	0.00129
AT1G49990	1.77	4.77e-07
AT1G50000	0.55	0.00313
AT1G50010	0.35	0.0157
AT1G50055	0.72	2.31e-07
AT1G50120	0.44	0.00643
AT1G50140	0.42	0.00727
AT1G50190	0.81	0.00358
AT1G50250	0.53	0.000711
AT1G50260	0.51	2.43e-06
AT1G50270	3.16	2.29e-14
AT1G50280	3.16	2.29e-14
AT1G50360	0.25	0.0489
AT1G50430	0.24	0.0203
AT1G50440	0.24	0.0203
AT1G50450	0.43	0.0494
AT1G50480	0.25	0.0344
AT1G50575	0.31	0.0131
AT1G50590	0.82	0.00703
AT1G50620	0.35	0.0318
AT1G50710	0.26	0.0251
AT1G50730	0.27	0.022
AT1G50740	0.97	1.18e-16
AT1G50750	4.83	4.11e-06
AT1G50790	0.44	0.000692
AT1G50840	0.45	0.00186
AT1G50910	0.96	0.000557
AT1G50920	0.51	0.0167
AT1G50940	0.28	0.0117
AT1G50950	0.28	0.0117
AT1G51060	0.26	0.00578
AT1G51070	0.26	0.00578
AT1G51080	0.75	7.79e-12
AT1G51090	-0.51	0.0485
AT1G51100	0.71	1.93e-13
AT1G51110	0.71	1.93e-13
AT1G51140	0.28	0.00324
AT1G51390	0.73	5.02e-18
AT1G51400	0.73	5.02e-18
AT1G51402	0.73	5.02e-18
AT1G51430	0.32	0.00462
AT1G51520	0.33	0.00713
AT1G51540	0.33	0.00161
AT1G51550	0.29	0.00778
AT1G51560	0.4	0.00192
AT1G51570	0.38	7.3e-05
AT1G51580	0.66	0.0137
AT1G51590	0.66	0.0137
AT1G51630	0.37	0.00071
AT1G51690	0.22	0.0235
AT1G51730	0.19	0.049
AT1G51740	0.19	0.049
AT1G51770	1.2	0.0206
AT1G51800	-0.86	0.0247
AT1G51805	1.08	1.02e-13
AT1G51860	-0.66	0.0244
AT1G51950	0.36	2.47e-05
AT1G52000	0.64	5.76e-07
AT1G52190	-0.36	0.00321
AT1G52220	1.21	1.63e-26
AT1G52230	1.21	1.63e-26
AT1G52240	1.21	1.63e-26
AT1G52300	0.53	7.71e-07
AT1G52310	0.3	0.0174
AT1G52370	0.31	0.0234
AT1G52380	0.31	0.0234
AT1G52420	0.47	0.000651
AT1G52500	0.49	0.00652
AT1G52590	0.26	0.0263
AT1G52600	0.26	0.0263
AT1G52615	0.86	0.000324
AT1G52618	0.22	0.0261
AT1G52620	0.22	0.0261
AT1G52630	0.32	0.0113
AT1G52710	0.23	0.0119
AT1G52720	0.33	0.000172
AT1G52730	0.33	0.000172
AT1G52740	0.22	0.0423
AT1G52780	0.3	0.00393
AT1G52800	1.79	7.49e-06
AT1G52830	-0.8	9.93e-05
AT1G52855	-0.59	0.00374
AT1G52870	0.34	0.0123
AT1G52980	1.41	0.00441
AT1G52990	1.41	0.00441
AT1G53000	0.29	0.00703
AT1G53040	0.26	0.0122
AT1G53060	0.33	0.0177
AT1G53070	0.35	0.04
AT1G53120	0.38	0.00113
AT1G53180	-0.2	0.0234
AT1G53200	0.52	0.000121
AT1G53210	0.33	0.000608
AT1G53230	0.31	0.00416
AT1G53233	0.31	0.00416
AT1G53240	0.4	7.82e-06
AT1G53250	0.4	7.82e-06
AT1G53290	0.25	0.0225
AT1G53300	0.27	0.00795
AT1G53340	-0.34	0.00426
AT1G53345	0.45	8.6e-05
AT1G53350	0.45	8.6e-05
AT1G53380	0.25	0.00768
AT1G53390	0.59	3.26e-10
AT1G53430	0.32	0.00799
AT1G53440	0.39	0.00622
AT1G53450	0.25	0.0223
AT1G53460	0.25	0.0223
AT1G53470	-1.07	7.03e-10
AT1G53520	0.51	1.31e-06
AT1G53530	0.51	1.31e-06
AT1G53541	0.71	5.94e-07
AT1G53542	0.71	5.94e-07
AT1G53543	0.71	5.94e-07
AT1G53590	0.24	0.0177
AT1G53620	-0.94	0.0339
AT1G53625	-0.71	0.0017
AT1G53650	0.23	0.0331
AT1G53690	-1.06	0.00108
AT1G53700	-0.36	0.00415
AT1G53720	-0.93	1.6e-17
AT1G53760	0.24	0.0277
AT1G53790	0.36	0.000244
AT1G53800	0.36	0.000244
AT1G53830	-0.56	0.0347
AT1G53850	0.3	0.00475
AT1G53860	0.77	8.36e-11
AT1G53880	0.22	0.0189
AT1G53887	0.29	0.029
AT1G53900	0.25	0.0163
AT1G53910	0.2	0.0299
AT1G53920	0.57	0.0273
AT1G54010	0.38	0.000327
AT1G54020	0.92	5.67e-06
AT1G54030	0.94	0.0413
AT1G54050	0.45	5.5e-07
AT1G54060	0.45	5.5e-07
AT1G54095	-0.96	5.27e-05
AT1G54140	0.31	0.000635
AT1G54150	0.31	0.000635
AT1G54180	0.52	0.0111
AT1G54200	-0.6	2.12e-07
AT1G54215	-0.33	0.0408
AT1G54220	0.63	0.0329
AT1G54250	0.38	0.048
AT1G54310	1.02	1.27e-05
AT1G54340	0.46	6.66e-05
AT1G54350	0.46	6.66e-05
AT1G54380	0.37	0.00393
AT1G54385	0.98	0.00696
AT1G54440	0.45	7.24e-05
AT1G54490	0.42	1.28e-05
AT1G54500	0.42	1.28e-05
AT1G54730	0.7	0.0474
AT1G54770	0.39	0.000129
AT1G54780	0.78	4.26e-15
AT1G54820	2.44	1.63e-23
AT1G54830	0.2	0.0471
AT1G54840	0.38	0.000398
AT1G54850	0.38	0.000398
AT1G55080	0.22	0.0237
AT1G55090	0.22	0.0237
AT1G55130	0.68	0.0001
AT1G55140	0.37	0.000336
AT1G55150	0.37	0.000336
AT1G55152	0.23	0.0131
AT1G55160	0.23	0.0131
AT1G55200	1.4	1.14e-15
AT1G55205	0.53	0.00205
AT1G55250	0.96	4.21e-08
AT1G55260	0.38	0.00437
AT1G55270	0.38	0.000108
AT1G55280	0.66	1.82e-07
AT1G55300	0.25	0.0147
AT1G55310	0.73	5.23e-05
AT1G55320	0.73	5.23e-05
AT1G55325	0.4	0.00902
AT1G55330	0.39	6.14e-05
AT1G55340	0.31	0.00255
AT1G55360	0.39	4.64e-05
AT1G55370	1.73	8.86e-15
AT1G55390	-0.75	2.5e-06
AT1G55430	-0.45	0.0299
AT1G55450	0.38	1.56e-05
AT1G55460	0.38	1.56e-05
AT1G55480	0.98	2.88e-08
AT1G55490	1.03	3.3e-05
AT1G55550	0.79	0.000161
AT1G55580	-0.98	0.0214
AT1G55610	0.32	0.004
AT1G55630	0.32	0.0232
AT1G55670	0.75	6.28e-19
AT1G55675	0.75	6.28e-19
AT1G55680	0.75	6.28e-19
AT1G55750	0.27	0.0485
AT1G55760	0.24	0.0345
AT1G55790	-1.09	0.0319
AT1G55805	0.24	0.0316
AT1G55830	0.26	0.0159
AT1G55860	0.66	0.0461
AT1G55880	0.22	0.0235
AT1G55890	0.22	0.0235
AT1G55910	0.6	0.000302
AT1G55915	1.52	4.38e-11
AT1G55920	0.2	0.0274
AT1G55930	0.31	0.0139
AT1G55980	0.33	0.00564
AT1G56000	0.28	0.0146
AT1G56020	0.31	0.00431
AT1G56045	0.79	1.67e-06
AT1G56050	0.79	7.61e-08
AT1G56070	0.45	0.00809
AT1G56090	0.22	0.042
AT1G56110	1.04	0.0237
AT1G56180	0.24	0.00584
AT1G56190	0.24	0.00584
AT1G56200	0.2	0.0424
AT1G56260	0.39	0.00874
AT1G56310	0.42	0.00601
AT1G56330	0.37	0.000535
AT1G56340	0.61	0.0011
AT1G56345	0.51	2.64e-07
AT1G56350	0.51	2.64e-07
AT1G56420	0.24	0.0328
AT1G56440	0.42	0.0414
AT1G56450	0.37	0.00192
AT1G56460	0.46	0.00162
AT1G56510	3.9	0.0157
AT1G56520	2.3	1.91e-07
AT1G56570	1.37	4.72e-09
AT1G56580	0.34	0.02
AT1G56590	0.32	0.0062
AT1G56670	0.97	0.00162
AT1G56720	0.39	0.0002
AT1G57540	0.35	0.000675
AT1G57570	-1.11	5.08e-10
AT1G57600	0.26	0.0309
AT1G57610	0.28	0.00303
AT1G57620	0.28	0.00897
AT1G57660	0.35	0.0012
AT1G57700	0.3	0.0053
AT1G57720	0.5	0.000115
AT1G57765	0.27	0.00439
AT1G57770	2.69	0.000747
AT1G57850	0.24	0.0219
AT1G57860	0.27	0.0157
AT1G57980	0.42	4.43e-05
AT1G58080	0.31	0.00257
AT1G58110	0.3	0.00633
AT1G58160	0.26	0.00341
AT1G58180	0.21	0.0197
AT1G58190	1.45	0.000663
AT1G58200	0.37	0.00733
AT1G58270	0.42	2.39e-05
AT1G58290	0.71	9.54e-19
AT1G58340	0.58	0.000106
AT1G58350	0.28	0.00874
AT1G58360	2.2	0.00132
AT1G58380	0.32	0.00318
AT1G58400	-0.23	0.0424
AT1G58410	-0.95	4e-07
AT1G58440	0.36	0.00643
AT1G58470	0.24	0.0136
AT1G58590	0.46	0.000171
AT1G58602	0.64	1.24e-06
AT1G58684	0.34	0.0018
AT1G58807	1.35	7.47e-14
AT1G58848	1.35	5.3e-12
AT1G58983	0.32	0.00564
AT1G59124	1.41	5.51e-14
AT1G59218	1.53	2.21e-14
AT1G59359	0.41	0.000146
AT1G59560	0.33	0.00928
AT1G59580	0.34	0.00076
AT1G59620	0.48	0.00264
AT1G59640	0.31	0.0193
AT1G59720	0.86	7.26e-06
AT1G59750	0.27	0.037
AT1G59760	0.41	0.00394
AT1G59830	0.23	0.0319
AT1G59840	1.03	2.36e-05
AT1G59860	0.38	0.0392
AT1G59870	0.21	0.022
AT1G59940	-0.53	0.000956
AT1G59960	0.23	0.0467
AT1G59970	0.23	0.0467
AT1G59980	0.24	0.0471
AT1G60000	0.33	0.000348
AT1G60010	0.33	0.000348
AT1G60060	-0.83	0.00518
AT1G60160	0.49	1.92e-06
AT1G60190	-0.29	0.00117
AT1G60230	0.35	0.00274
AT1G60260	3.68	2.69e-05
AT1G60270	1.64	0.00125
AT1G60460	0.72	0.00338
AT1G60505	0.38	0.000505
AT1G60525	0.43	0.00104
AT1G60530	0.43	0.00104
AT1G60550	0.54	2.54e-06
AT1G60560	0.54	2.54e-06
AT1G60590	8.15	4.82e-18
AT1G60600	0.45	0.0227
AT1G60640	0.49	0.00031
AT1G60650	0.49	0.00031
AT1G60660	0.39	0.00109
AT1G60690	0.65	0.00163
AT1G60700	0.74	5.83e-06
AT1G60790	0.4	8.78e-05
AT1G60800	0.49	1.39e-07
AT1G60810	0.8	1.54e-05
AT1G60860	0.72	0.000208
AT1G60890	0.35	0.00176
AT1G60940	0.24	0.0232
AT1G60950	0.78	5.11e-16
AT1G60960	0.78	5.11e-16
AT1G60995	0.32	0.0472
AT1G61050	-0.7	0.002
AT1G61065	0.31	0.021
AT1G61160	-0.38	0.024
AT1G61170	0.22	0.0231
AT1G61190	1.16	0.0112
AT1G61240	0.42	1.45e-05
AT1G61260	-0.39	0.000856
AT1G61275	0.27	0.0145
AT1G61280	0.27	0.0145
AT1G61340	0.37	0.0302
AT1G61360	-0.82	0.00874
AT1G61430	0.76	0.00151
AT1G61470	0.41	0.000834
AT1G61500	0.61	0.000205
AT1G61520	1.47	3.32e-49
AT1G61570	0.8	0.00916
AT1G61580	0.65	1.76e-05
AT1G61620	0.3	0.00513
AT1G61667	-0.53	5.82e-06
AT1G61670	0.24	0.0196
AT1G61780	0.31	0.000198
AT1G61790	0.31	0.000198
AT1G61795	1.01	1.49e-15
AT1G61810	0.77	0.00797
AT1G61860	-0.48	0.0237
AT1G61870	0.56	5.87e-05
AT1G61920	-0.93	0.03
AT1G61960	0.31	0.00657
AT1G61970	0.34	0.00761
AT1G61980	0.31	0.00806
AT1G61990	0.58	0.00339
AT1G62010	0.81	2.18e-10
AT1G62030	1.04	0.0026
AT1G62040	1.72	0.00298
AT1G62085	0.27	0.0212
AT1G62110	0.44	0.00613
AT1G62120	0.41	0.00601
AT1G62150	0.87	0.00546
AT1G62180	0.64	2.33e-07
AT1G62181	0.64	2.33e-07
AT1G62200	0.43	0.000129
AT1G62290	0.75	0.0188
AT1G62300	-0.78	0.00439
AT1G62305	0.23	0.0423
AT1G62310	0.31	0.0478
AT1G62330	0.31	0.00286
AT1G62440	-0.84	6.33e-16
AT1G62480	-0.61	0.0149
AT1G62490	0.74	0.00163
AT1G62590	0.21	0.0206
AT1G62600	0.21	0.0206
AT1G62630	1.99	0.00246
AT1G62640	0.21	0.0348
AT1G62670	0.28	0.0321
AT1G62750	0.84	0.0351
AT1G62780	0.81	1.31e-05
AT1G62800	-0.57	0.00015
AT1G62810	0.24	0.0126
AT1G62830	0.29	0.0317
AT1G62840	-1.3	0.00424
AT1G62850	-1.3	0.00424
AT1G62900	1.15	1.19e-05
AT1G62910	0.9	1.35e-09
AT1G62950	0.65	2.49e-05
AT1G62975	1.44	0.00777
AT1G62990	-0.5	0.000558
AT1G63020	-0.74	0.0396
AT1G63050	0.45	0.00077
AT1G63080	0.3	0.0269
AT1G63105	0.24	0.0308
AT1G63110	0.24	0.0308
AT1G63130	0.32	0.0223
AT1G63140	0.44	0.0263
AT1G63150	0.65	6.57e-05
AT1G63160	0.94	0.00398
AT1G63170	0.25	0.0463
AT1G63230	0.7	9.06e-06
AT1G63240	0.51	0.0406
AT1G63260	0.38	0.0165
AT1G63270	0.26	0.0249
AT1G63280	0.26	0.0249
AT1G63330	0.87	0.0276
AT1G63360	2.19	0.00242
AT1G63420	0.9	0.000319
AT1G63430	0.3	0.00239
AT1G63470	0.26	0.0339
AT1G63650	0.4	0.0085
AT1G63670	0.43	3.15e-05
AT1G63690	-0.45	0.0466
AT1G63740	0.31	0.0157
AT1G63750	1.94	0.0209
AT1G63770	0.26	0.0218
AT1G63780	0.95	0.00655
AT1G63800	0.66	4.88e-12
AT1G63850	0.41	8.85e-05
AT1G63855	0.41	0.0321
AT1G63860	0.36	0.000687
AT1G63880	1.07	0.000827
AT1G63900	0.23	0.0376
AT1G63930	0.43	0.0358
AT1G63940	0.35	0.00193
AT1G64040	0.28	0.00821
AT1G64060	-0.26	0.00316
AT1G64080	0.26	0.00876
AT1G64090	0.45	3.32e-06
AT1G64100	0.41	0.00488
AT1G64105	0.41	0.00488
AT1G64110	-1.74	5.03e-18
AT1G64180	0.71	5.63e-07
AT1G64185	0.71	5.63e-07
AT1G64200	0.58	0.000451
AT1G64300	0.36	0.0442
AT1G64310	0.36	0.0442
AT1G64355	0.28	0.0095
AT1G64370	-1.17	0.00528
AT1G64490	0.32	0.00113
AT1G64500	0.32	0.00113
AT1G64580	0.56	0.000205
AT1G64580	0.56	7.19e-06
AT1G64660	-1.56	4.15e-05
AT1G64670	0.35	0.00118
AT1G64680	0.91	1.18e-15
AT1G64690	0.35	0.0245
AT1G64710	0.26	0.0225
AT1G64720	0.29	0.0034
AT1G64760	0.45	0.0131
AT1G64770	0.57	4.15e-07
AT1G64790	0.61	0.00122
AT1G64850	0.28	0.0313
AT1G64860	0.77	5.84e-07
AT1G64880	0.97	0.0056
AT1G64900	0.69	0.00252
AT1G65000	0.22	0.0296
AT1G65010	0.23	0.0328
AT1G65032	0.62	0.000438
AT1G65180	0.31	0.0494
AT1G65190	1.25	0.00699
AT1G65230	1.77	3.65e-12
AT1G65260	0.37	0.0159
AT1G65290	0.43	0.00125
AT1G65295	0.26	0.00917
AT1G65380	0.47	0.000206
AT1G65410	0.29	0.029
AT1G65486	2.83	0.00774
AT1G65610	-0.95	0.019
AT1G65650	0.28	0.0394
AT1G65870	5.81	5.65e-05
AT1G65900	1.71	2.36e-09
AT1G65960	0.52	0.000127
AT1G66040	-1.24	0.0185
AT1G66130	0.67	3.62e-07
AT1G66173	-0.47	0.00668
AT1G66200	0.77	3.07e-08
AT1G66240	0.29	0.0034
AT1G66280	-0.56	0.0323
AT1G66340	0.21	0.0273
AT1G66345	0.21	0.0273
AT1G66430	0.44	0.00481
AT1G66440	-1.03	6.24e-05
AT1G66450	-0.71	3.05e-07
AT1G66520	0.46	0.00298
AT1G66530	0.33	0.00344
AT1G66540	0.63	0.0477
AT1G66580	0.4	0.0047
AT1G66650	0.52	0.0482
AT1G66760	0.4	0.000546
AT1G66810	0.37	0.000274
AT1G66840	1.14	6.39e-05
AT1G66880	0.22	0.0392
AT1G66900	0.34	0.000511
AT1G66910	1.38	1.27e-11
AT1G66940	0.83	8.01e-08
AT1G66970	1.7	2.57e-40
AT1G66980	2.15	3.12e-19
AT1G67030	-0.87	0.00303
AT1G67040	0.25	0.0329
AT1G67060	0.27	0.00956
AT1G67080	0.23	0.044
AT1G67090	0.93	1.13e-21
AT1G67190	0.23	0.0391
AT1G67195	0.72	9.08e-06
AT1G67250	0.3	0.011
AT1G67265	-0.52	0.000335
AT1G67280	0.25	0.0202
AT1G67310	0.3	0.017
AT1G67340	0.25	0.0246
AT1G67350	0.32	0.00306
AT1G67360	0.23	0.0158
AT1G67365	0.23	0.0158
AT1G67370	0.23	0.0158
AT1G67400	0.74	0.00312
AT1G67430	0.34	0.0065
AT1G67440	0.49	0.00407
AT1G67470	0.58	0.000763
AT1G67480	0.23	0.0262
AT1G67490	0.28	0.029
AT1G67700	0.68	1.96e-08
AT1G67710	1.7	2.49e-06
AT1G67730	0.23	0.0232
AT1G67740	0.54	2.07e-07
AT1G67785	0.28	0.00307
AT1G67790	0.28	0.00307
AT1G67792	0.28	0.00307
AT1G67830	0.83	4.35e-07
AT1G67840	0.36	0.00321
AT1G67900	0.97	1.76e-07
AT1G67910	0.45	9.16e-06
AT1G67950	0.4	0.00183
AT1G68000	1.93	1.12e-07
AT1G68010	0.87	2.96e-11
AT1G68070	0.23	0.013
AT1G68080	0.23	0.013
AT1G68120	0.46	8.03e-06
AT1G68130	0.32	0.000871
AT1G68140	-0.21	0.0427
AT1G68160	0.28	0.02
AT1G68185	1.41	1.02e-14
AT1G68190	0.68	4.35e-12
AT1G68220	0.42	0.000702
AT1G68238	5.14	3.62e-06
AT1G68260	0.56	0.000264
AT1G68360	-0.92	0.0198
AT1G68400	0.37	0.000567
AT1G68520	0.97	4.1e-22
AT1G68526	1.02	0.000172
AT1G68560	0.23	0.0334
AT1G68570	0.8	0.00224
AT1G68580	0.28	0.00231
AT1G68585	0.81	3.07e-18
AT1G68590	0.81	3.07e-18
AT1G68620	-0.48	3.52e-05
AT1G68650	0.3	0.0365
AT1G68690	-0.26	0.0111
AT1G68780	1.2	4.01e-20
AT1G68790	0.26	0.0265
AT1G68830	0.34	0.0212
AT1G68870	4.69	0.00841
AT1G68872	0.35	0.00574
AT1G68890	1.86	0.000369
AT1G68935	2.13	6.36e-11
AT1G68940	2.13	6.36e-11
AT1G68945	0.69	0.00925
AT1G69020	0.57	7.83e-06
AT1G69030	0.33	0.00433
AT1G69050	-0.27	0.035
AT1G69160	0.66	5.93e-12
AT1G69200	0.65	0.0146
AT1G69220	0.27	0.0114
AT1G69250	1.45	0.0463
AT1G69252	0.27	0.00355
AT1G69260	0.23	0.0307
AT1G69270	0.23	0.0307
AT1G69310	-0.41	0.00169
AT1G69330	0.33	0.0491
AT1G69350	0.44	0.0435
AT1G69370	0.26	0.0446
AT1G69380	0.37	0.00169
AT1G69420	0.39	3.44e-05
AT1G69460	0.26	0.0102
AT1G69520	0.81	2.52e-16
AT1G69523	0.81	2.52e-16
AT1G69530	0.63	5.37e-11
AT1G69550	0.4	7.07e-05
AT1G69570	-0.44	0.000311
AT1G69572	-0.44	0.000311
AT1G69610	0.79	7.28e-05
AT1G69620	0.46	9.68e-05
AT1G69700	0.95	1.18e-05
AT1G69730	3.04	1.52e-05
AT1G69740	0.36	0.0038
AT1G69770	-0.34	0.0138
AT1G69810	-0.4	0.00452
AT1G69830	0.42	0.0322
AT1G69850	0.69	0.0324
AT1G69870	0.99	0.0113
AT1G69890	-0.34	0.0239
AT1G69935	0.21	0.047
AT1G69960	0.25	0.0135
AT1G69980	0.21	0.0374
AT1G70070	0.49	0.000406
AT1G70090	0.23	0.0373
AT1G70100	0.51	2.02e-06
AT1G70150	1.36	0.000385
AT1G70160	0.25	0.0141
AT1G70170	-0.57	4.18e-05
AT1G70190	0.21	0.049
AT1G70200	0.31	0.00207
AT1G70210	0.52	4.35e-10
AT1G70280	0.56	2.51e-09
AT1G70310	0.83	1.33e-09
AT1G70410	0.57	0.000211
AT1G70420	-0.33	0.00118
AT1G70460	-0.72	0.00734
AT1G70480	0.43	0.000211
AT1G70520	0.21	0.0296
AT1G70530	0.36	0.000151
AT1G70550	0.34	0.000532
AT1G70600	0.35	0.000296
AT1G70610	0.35	0.000296
AT1G70630	0.5	0.000384
AT1G70650	0.51	0.041
AT1G70710	-0.34	0.00327
AT1G70760	1.68	2.36e-13
AT1G70820	6.97	7.28e-12
AT1G70830	-0.61	1.24e-06
AT1G70950	0.6	0.000508
AT1G70990	-0.59	4.63e-06
AT1G71030	-0.35	0.0424
AT1G71040	0.48	0.0295
AT1G71060	0.7	9.35e-07
AT1G71070	0.7	9.35e-07
AT1G71210	0.24	0.0151
AT1G71220	0.24	0.0151
AT1G71240	0.33	0.0192
AT1G71310	0.36	0.0401
AT1G71440	0.3	0.00323
AT1G71480	0.96	6.89e-09
AT1G71500	0.79	9.19e-07
AT1G71695	0.23	0.0461
AT1G71697	-0.3	0.00303
AT1G71730	0.27	0.0135
AT1G71780	0.28	0.00953
AT1G71790	0.28	0.00953
AT1G71820	0.3	0.0211
AT1G71828	0.39	0.00697
AT1G71830	0.39	0.00697
AT1G71890	1.57	0.000195
AT1G71900	0.35	0.000771
AT1G71920	1.11	0.000159
AT1G71980	0.52	1.93e-07
AT1G71990	0.52	1.93e-07
AT1G72020	0.26	0.0256
AT1G72030	1.11	1.06e-10
AT1G72050	0.41	0.000519
AT1G72090	0.83	0.000853
AT1G72100	-0.9	0.000319
AT1G72170	0.27	0.0252
AT1G72270	0.45	4.41e-05
AT1G72310	0.43	3.27e-05
AT1G72320	0.37	0.038
AT1G72370	0.3	0.00126
AT1G72390	0.3	0.00126
AT1G72410	0.39	0.00413
AT1G72420	0.49	0.00217
AT1G72440	0.38	0.0255
AT1G72460	-1.11	0.0014
AT1G72480	0.34	0.00415
AT1G72500	0.31	0.00896
AT1G72520	-0.48	0.00181
AT1G72550	0.33	0.00314
AT1G72560	0.47	0.0152
AT1G72600	0.23	0.0169
AT1G72610	0.23	0.0169
AT1G72620	0.88	0.00292
AT1G72630	0.46	1.3e-06
AT1G72640	0.84	2.36e-23
AT1G72645	0.84	2.36e-23
AT1G72680	0.31	0.00215
AT1G72690	0.31	0.00215
AT1G72720	0.73	0.00647
AT1G72750	0.25	0.00967
AT1G72800	-0.87	0.0101
AT1G72880	0.22	0.0363
AT1G72910	0.62	0.00438
AT1G72920	0.71	1.67e-07
AT1G72940	0.75	6.49e-11
AT1G72970	0.55	6.65e-05
AT1G72990	0.29	0.009
AT1G73020	0.23	0.0149
AT1G73030	0.23	0.0149
AT1G73060	0.35	0.0405
AT1G73080	0.37	0.00225
AT1G73090	0.89	0.0143
AT1G73100	0.4	0.00782
AT1G73110	0.49	6.2e-07
AT1G73120	0.49	6.2e-07
AT1G73150	0.27	0.0146
AT1G73177	0.38	0.00084
AT1G73180	0.38	0.00084
AT1G73210	0.39	0.0136
AT1G73230	0.38	0.0186
AT1G73250	0.31	0.0343
AT1G73260	-0.62	0.00404
AT1G73320	0.31	0.00354
AT1G73360	0.49	2.65e-05
AT1G73380	0.28	0.00616
AT1G73460	0.64	5.17e-12
AT1G73470	1.62	7.94e-08
AT1G73530	0.31	0.000774
AT1G73540	0.31	0.000774
AT1G73550	0.62	0.0237
AT1G73570	0.49	1.46e-05
AT1G73590	0.73	0.0207
AT1G73600	0.69	2.23e-08
AT1G73602	0.69	2.23e-08
AT1G73650	0.46	0.0157
AT1G73660	0.28	0.00195
AT1G73670	0.3	0.00257
AT1G73687	0.26	0.0266
AT1G73710	0.32	0.0353
AT1G73720	0.53	0.00657
AT1G73770	0.55	0.00839
AT1G73790	0.23	0.0256
AT1G73805	0.23	0.0256
AT1G73820	0.25	0.015
AT1G73870	9.83	6.38e-29
AT1G73875	0.31	0.011
AT1G73910	1.89	0.00241
AT1G73940	0.76	0.000408
AT1G73965	-0.37	0.0395
AT1G73970	0.33	0.00196
AT1G73990	0.29	0.0238
AT1G74030	0.63	0.0221
AT1G74050	0.28	0.0162
AT1G74060	0.31	0.00653
AT1G74070	0.43	0.000722
AT1G74088	0.65	0.00044
AT1G74170	0.47	0.00391
AT1G74270	0.24	0.0237
AT1G74280	0.24	0.0237
AT1G74370	0.23	0.025
AT1G74380	0.23	0.025
AT1G74390	0.48	0.000961
AT1G74430	0.56	1.5e-05
AT1G74440	0.63	0.00373
AT1G74453	0.28	0.0492
AT1G74456	0.28	0.0492
AT1G74470	0.49	1.92e-06
AT1G74520	0.42	0.000279
AT1G74650	-0.88	8.77e-11
AT1G74660	-0.35	0.00852
AT1G74670	1.14	2.62e-27
AT1G74680	0.34	0.00106
AT1G74690	0.23	0.0311
AT1G74700	0.36	0.00135
AT1G74710	1.41	1.5e-05
AT1G74720	1.26	1.76e-05
AT1G74730	0.74	6.65e-11
AT1G74800	0.26	0.0128
AT1G74880	1.7	1.15e-10
AT1G74910	0.31	0.000699
AT1G74920	0.36	0.000812
AT1G74940	0.24	0.0311
AT1G74950	0.2	0.0284
AT1G74960	0.55	3.42e-08
AT1G74970	0.47	0.000419
AT1G75010	0.65	7.99e-06
AT1G75020	0.4	0.00813
AT1G75060	0.54	2.87e-05
AT1G75090	1.24	0.000118
AT1G75100	0.5	2.59e-08
AT1G75110	0.5	2.59e-08
AT1G75140	0.26	0.0094
AT1G75150	0.26	0.0094
AT1G75163	0.33	0.0156
AT1G75166	0.33	0.0156
AT1G75180	0.33	0.000911
AT1G75240	0.23	0.0299
AT1G75310	0.29	0.0113
AT1G75340	0.19	0.0461
AT1G75350	0.19	0.0461
AT1G75360	0.34	0.0366
AT1G75390	-0.36	0.00285
AT1G75390	-0.36	0.00285
AT1G75410	0.37	2.11e-05
AT1G75420	0.27	0.0163
AT1G75450	-0.57	2.11e-05
AT1G75460	0.82	1.13e-13
AT1G75580	1.02	2.37e-17
AT1G75640	0.99	7.12e-21
AT1G75670	0.63	0.031
AT1G75680	0.31	0.00433
AT1G75690	1.04	5.27e-14
AT1G75730	0.57	0.0086
AT1G75760	-1.14	0.00892
AT1G75820	0.27	0.00704
[truncated: 5,991 more rows]

## Sheet: Dataset S7
Supplemental Dataset S7. List of genes with statistically significant H3K9ac changes from wtWL/wtD comparison
Gene ID	logFC (wtWL/wtD)	FDR
AT1G01030	0.95	2.96e-15
AT1G01080	1.15	0.00129
AT1G01110	-0.7	8.7e-16
AT1G01120	0.23	0.000703
AT1G01140	0.22	0.00255
AT1G01160	0.58	1.91e-20
AT1G01170	0.58	1.91e-20
AT1G01183	0.63	2.05e-05
AT1G01200	-0.65	3.39e-11
AT1G01225	0.79	3.89e-15
AT1G01310	-1.13	0.000222
AT1G01320	-1.07	3.92e-13
AT1G01380	-0.79	1.9e-11
AT1G01390	-1.08	1.95e-06
AT1G01420	0.15	0.0338
AT1G01430	0.14	0.0295
AT1G01440	0.42	1.43e-06
AT1G01470	-0.85	2.7e-15
AT1G01490	0.15	0.0156
AT1G01540	0.27	3.74e-05
AT1G01550	0.12	0.0492
AT1G01570	0.43	3.61e-05
AT1G01600	-0.34	0.000173
AT1G01610	0.36	2.67e-07
AT1G01760	0.2	0.00582
AT1G01770	0.2	0.00582
AT1G01780	-0.63	9.37e-06
AT1G01790	0.35	0.0478
AT1G01830	-0.48	4.57e-06
AT1G01860	0.26	0.00531
AT1G01900	-0.7	1.39e-10
AT1G01960	-0.22	0.0103
AT1G01970	0.42	0.0117
AT1G02000	-0.33	3.12e-06
AT1G02110	0.54	1.56e-10
AT1G02120	0.54	1.56e-10
AT1G02130	2.15	1.49e-14
AT1G02180	0.53	0.0178
AT1G02205	-1.04	6.07e-26
AT1G02230	0.26	0.00227
AT1G02260	0.52	2.04e-06
AT1G02290	0.64	3.76e-14
AT1G02300	0.64	3.76e-14
AT1G02335	-1.5	4.6e-28
AT1G02340	-1.29	1.3e-16
AT1G02350	0.2	0.0148
AT1G02370	0.77	0.00225
AT1G02380	0.62	2.08e-09
AT1G02400	-0.64	2.04e-10
AT1G02405	-0.8	2.32e-07
AT1G02410	0.2	0.0106
AT1G02475	0.34	2.16e-05
AT1G02500	0.32	0.00178
AT1G02560	0.22	0.0188
AT1G02650	-0.17	0.0121
AT1G02660	-0.16	0.0375
AT1G02780	0.2	0.0285
AT1G02810	-1.22	1.36e-07
AT1G02816	0.16	0.0206
AT1G03000	0.29	0.000303
AT1G03080	-0.31	0.000405
AT1G03100	0.67	1.32e-07
AT1G03110	0.92	0.000769
AT1G03120	0.61	2.29e-21
AT1G03130	0.61	2.29e-21
AT1G03140	0.61	2.29e-21
AT1G03150	0.61	2.29e-21
AT1G03220	-0.19	0.0206
AT1G03230	-0.17	0.0414
AT1G03270	0.68	0.000749
AT1G03300	0.88	3.7e-07
AT1G03310	0.75	0.000205
AT1G03370	0.34	0.0305
AT1G03457	0.21	0.0125
AT1G03470	1.03	2.34e-05
AT1G03502	0.35	0.000302
AT1G03506	0.35	0.000302
AT1G03510	0.58	4.27e-05
AT1G03520	0.19	0.0295
AT1G03530	0.3	0.000198
AT1G03540	0.3	0.000198
AT1G03600	0.38	1.98e-07
AT1G03610	0.16	0.0258
AT1G03620	1.1	1.05e-13
AT1G03630	1.07	6.57e-31
AT1G03680	0.37	7.37e-08
AT1G03687	0.37	7.37e-08
AT1G03740	0.29	0.00308
AT1G03743	0.29	0.00308
AT1G03746	0.29	0.00308
AT1G03790	-1.24	5.8e-41
AT1G03800	-0.49	3.25e-09
AT1G03850	0.24	0.0217
AT1G03905	-0.54	0.00127
AT1G03935	0.21	0.0362
AT1G03950	0.22	0.0131
AT1G03960	0.22	0.0131
AT1G04010	-0.45	0.0165
AT1G04140	0.22	0.0138
AT1G04160	1.22	1.34e-05
AT1G04210	0.24	0.0201
AT1G04220	-1.01	7.04e-16
AT1G04230	-0.38	8.57e-06
AT1G04240	-0.38	8.57e-06
AT1G04250	-0.69	4.18e-17
AT1G04260	-0.16	0.0329
AT1G04270	0.3	0.00351
AT1G04280	0.26	8.74e-06
AT1G04290	0.26	8.74e-06
AT1G04295	0.26	8.74e-06
AT1G04300	0.26	8.74e-06
AT1G04340	0.17	0.0292
AT1G04350	4.18	0.000956
AT1G04410	0.26	8.29e-05
AT1G04420	0.26	8.29e-05
AT1G04430	0.18	0.0235
AT1G04480	0.26	0.00635
AT1G04510	0.37	0.000414
AT1G04520	0.4	0.00047
AT1G04540	0.23	0.0271
AT1G04550	0.19	0.0245
AT1G04590	0.58	0.000331
AT1G04610	-1.08	6.21e-08
AT1G04620	-1.39	1.65e-08
AT1G04630	0.44	5.57e-11
AT1G04635	0.44	5.57e-11
AT1G04640	0.44	5.57e-11
AT1G04680	-0.56	3.12e-11
AT1G04770	0.25	0.00428
AT1G04790	0.39	6.58e-05
AT1G04830	-0.26	0.00296
AT1G04840	-1.25	8.07e-10
AT1G04860	0.3	0.00797
AT1G04910	-0.19	0.0266
AT1G04990	-0.4	8.73e-06
AT1G05010	0.27	7.59e-05
AT1G05020	0.67	5.69e-15
AT1G05030	0.32	0.00197
AT1G05065	0.23	0.00871
AT1G05160	0.86	2.59e-14
AT1G05170	-0.35	7.93e-06
AT1G05190	0.91	2.94e-15
AT1G05200	0.78	9.16e-15
AT1G05205	0.24	0.00193
AT1G05210	0.24	0.00193
AT1G05230	0.81	0.000568
AT1G05370	-0.19	0.0399
AT1G05420	-1.22	4.25e-15
AT1G05460	1.4	1.73e-07
AT1G05470	5.06	1.19e-31
AT1G05560	1.07	3.96e-24
AT1G05540	1.07	3.96e-24
AT1G05590	0.25	0.0105
AT1G05600	0.29	0.0237
AT1G05640	0.27	0.0337
AT1G05690	1.09	2.1e-16
AT1G05710	-0.41	0.0012
AT1G05780	0.28	0.00223
AT1G05805	0.42	2.39e-05
AT1G05810	-0.29	0.000603
AT1G05870	0.17	0.0148
AT1G06040	0.51	3.9e-11
AT1G06050	0.51	3.9e-11
AT1G06060	0.51	3.9e-11
AT1G06150	0.38	0.000381
AT1G06150	0.48	0.00212
AT1G06180	0.62	1.04e-08
AT1G06190	1.05	2.07e-06
AT1G06200	0.17	0.0114
AT1G06210	0.17	0.0114
AT1G06240	0.62	4.02e-08
AT1G06270	0.36	0.0304
AT1G06360	0.89	1.17e-12
AT1G06380	0.24	8.25e-05
AT1G06420	0.73	0.0138
AT1G06430	0.78	1.45e-06
AT1G06440	0.78	0.000277
AT1G06460	0.39	2.32e-05
AT1G06470	0.39	2.32e-05
AT1G06475	1.43	1.09e-07
AT1G06490	0.4	0.000122
AT1G06500	0.4	0.000122
AT1G06580	0.18	0.0384
AT1G06620	-0.82	1.2e-10
AT1G06640	-0.44	0.000764
AT1G06645	1.47	5.76e-13
AT1G06650	1.17	4.74e-44
AT1G06670	1.52	8.15e-84
AT1G06680	1.52	8.15e-84
AT1G06690	0.63	0.000442
AT1G06710	0.54	0.003
AT1G06770	0.49	0.0148
AT1G06790	0.51	0.00509
AT1G06800	-0.15	0.0467
AT1G06840	-0.32	0.00112
AT1G06850	-0.32	6.4e-07
AT1G06930	-0.84	1.86e-11
AT1G06980	-0.55	4.37e-09
AT1G07000	0.14	0.042
AT1G07010	0.14	0.042
AT1G07030	-0.18	0.0123
AT1G07070	0.43	0.00234
AT1G07090	-0.76	1.98e-17
AT1G07160	0.45	0.0475
AT1G07220	0.27	0.0122
AT1G07280	1.23	0.000208
AT1G07380	1.21	3.96e-13
AT1G07410	-0.62	3.25e-10
AT1G07420	-0.79	4.27e-17
AT1G07430	-0.8	0.00495
AT1G07485	1.24	4.32e-10
AT1G07490	1.24	4.32e-10
AT1G07590	0.84	2.76e-05
AT1G07600	0.84	2.76e-05
AT1G07650	0.37	0.0168
AT1G07700	1.4	6.48e-28
AT1G07705	0.31	0.00763
AT1G07745	0.44	0.00104
AT1G07750	-0.62	8.49e-10
AT1G07770	0.36	0.000797
AT1G07780	0.56	0.00161
AT1G07820	0.21	0.0157
AT1G07885	0.56	0.0418
AT1G07890	0.49	8.48e-13
AT1G07910	0.28	0.0181
AT1G07985	-0.48	5.42e-05
AT1G08010	-0.45	2.02e-14
AT1G08030	-1.42	9.52e-26
AT1G08050	-0.67	0.0094
AT1G08220	0.56	0.0284
AT1G08230	0.21	0.032
AT1G08280	0.26	0.00419
AT1G08300	0.78	0.00376
AT1G08320	-0.53	0.000243
AT1G08360	0.37	0.000903
AT1G08370	0.23	0.00404
AT1G08380	0.81	1.13e-34
AT1G08390	0.81	1.13e-34
AT1G08400	0.37	4.17e-07
AT1G08410	-0.6	0.00377
AT1G08420	-0.21	0.00566
AT1G08460	0.8	5.81e-31
AT1G08465	4.22	7.57e-19
AT1G08490	-0.25	0.000708
AT1G08500	-0.74	2.79e-16
AT1G08510	-0.49	0.0485
AT1G08530	0.34	0.0057
AT1G08550	0.84	1.19e-08
AT1G08580	0.31	0.00394
AT1G08590	-0.42	5.04e-09
AT1G08580	-0.42	5.04e-09
AT1G08640	0.32	0.00379
AT1G08650	-0.25	0.0041
AT1G08750	0.21	0.0193
AT1G08810	0.96	1.44e-06
AT1G08845	0.37	0.0299
AT1G08910	0.34	0.00495
AT1G08920	0.42	2.17e-11
AT1G08940	-0.26	0.00305
AT1G08970	1.21	1.63e-20
AT1G08980	1.21	1.63e-20
AT1G08990	-1.84	7.65e-08
AT1G09060	0.28	0.0135
AT1G09070	-0.16	0.0453
AT1G09150	0.3	0.024
AT1G09160	2.71	0.000261
AT1G09230	0.22	0.0178
AT1G09270	-0.19	0.00661
AT1G09330	0.61	7.38e-17
AT1G09340	0.61	7.38e-17
AT1G09400	-0.55	0.0106
AT1G09410	0.44	6.88e-09
AT1G09415	0.44	6.88e-09
AT1G09420	0.65	0.000298
AT1G09421	0.44	6.88e-09
AT1G09440	3.77	5.59e-13
AT1G09450	-1.37	1.86e-15
AT1G09460	-1.2	8.2e-41
AT1G09480	-0.7	0.000826
AT1G09530	-0.59	0.00446
AT1G09540	-1.5	1.35e-57
AT1G09560	-0.17	0.0196
AT1G09570	-0.17	0.0063
AT1G09575	-0.17	0.0063
AT1G09580	0.42	0.00476
AT1G09590	0.22	0.0219
AT1G09620	0.4	0.00127
AT1G09630	0.33	0.00356
AT1G09645	0.18	0.0229
AT1G09650	0.39	0.000653
AT1G09680	1.23	0.00167
AT1G09690	0.35	0.00034
AT1G09700	0.29	0.0329
AT1G09750	0.49	3.38e-09
AT1G09760	0.27	0.000494
AT1G09770	0.27	0.000494
AT1G09800	0.88	0.000217
AT1G09812	-1.14	1.55e-06
AT1G09850	0.21	0.0363
AT1G09900	0.69	0.00409
AT1G09910	0.26	0.0298
AT1G09950	-0.41	7.92e-06
AT1G10030	0.29	0.00595
AT1G10120	-0.24	7.2e-05
AT1G10140	-0.45	2.68e-06
AT1G10180	0.23	0.0454
AT1G10220	-0.6	8.69e-07
AT1G10240	0.55	7.96e-05
AT1G10360	1.09	1.82e-60
AT1G10370	1.09	1.82e-60
AT1G10400	-1	2.56e-08
AT1G10410	-1.64	1.17e-06
AT1G10460	-0.42	0.00054
AT1G10480	-2.65	2.28e-12
AT1G10522	-0.63	0.0275
AT1G10550	-0.74	2.66e-11
AT1G10560	-0.5	1.19e-16
AT1G10580	-0.21	0.0287
AT1G10590	0.3	7.39e-05
AT1G10600	0.3	7.39e-05
AT1G10630	0.34	0.00114
AT1G10640	1.99	7.23e-08
AT1G10657	3.77	0.0401
AT1G10660	0.33	0.000111
AT1G10670	0.31	0.0001
AT1G10690	-0.22	0.0129
AT1G10730	-0.31	0.00704
AT1G10740	-0.27	3.24e-05
AT1G10760	0.76	0.000103
AT1G10870	0.26	0.00479
AT1G10920	0.6	1.36e-06
AT1G10930	0.8	2.21e-09
AT1G10960	0.38	0.000215
AT1G10970	0.39	0.000445
AT1G10990	0.39	0.0169
AT1G11000	-0.65	1.34e-10
AT1G11050	-0.17	0.0382
AT1G11120	-0.5	2.63e-09
AT1G11120	-0.45	1.15e-06
AT1G11130	0.74	0.0131
AT1G11210	-0.6	0.00792
AT1G11280	0.31	0.000949
AT1G11290	0.77	7.36e-09
AT1G11300	3.15	3.28e-24
AT1G11320	0.26	0.00392
AT1G11330	1.39	5.39e-17
AT1G11350	0.98	4.43e-08
AT1G11390	0.18	0.0112
AT1G11400	0.18	0.0112
AT1G11440	-0.39	1.76e-07
AT1G11475	0.51	0.000868
AT1G11530	0.25	0.035
AT1G11540	-0.61	0.000108
AT1G11670	-0.14	0.0493
AT1G11680	0.35	1.24e-05
AT1G11710	0.66	0.0009
AT1G11720	0.85	7.57e-09
AT1G11735	-0.29	0.0142
AT1G11740	-0.53	3e-06
AT1G11755	0.49	7.75e-05
AT1G11760	0.28	0.00278
AT1G11780	0.25	0.00263
AT1G11790	0.5	2.91e-07
AT1G11820	0.39	9.46e-06
AT1G11860	0.64	1.12e-20
AT1G11870	0.2	0.0325
AT1G11880	0.29	0.00626
AT1G11900	0.15	0.0301
AT1G11905	0.15	0.0301
AT1G11910	0.19	0.044
AT1G12020	0.27	0.000497
AT1G12080	-1.75	1.34e-20
AT1G12100	0.97	4.21e-23
AT1G12110	-0.49	9.31e-06
AT1G12160	-1.12	7.08e-17
AT1G12230	0.38	3.01e-05
AT1G12240	0.52	5.16e-17
AT1G12244	0.87	1.28e-37
AT1G12250	0.87	1.28e-37
AT1G12300	0.54	1.89e-06
AT1G12340	0.22	0.0119
AT1G12350	0.22	0.0119
AT1G12370	4.63	1.8e-05
AT1G12380	0.45	4.38e-11
AT1G12390	0.23	0.0135
AT1G12410	0.22	0.0137
AT1G12430	0.26	0.0134
AT1G12440	0.13	0.0467
AT1G12450	0.43	1.17e-11
AT1G12460	0.39	7.93e-06
AT1G12672	-1.45	5.21e-05
AT1G12700	0.42	0.00015
AT1G12740	-1.25	8.79e-10
AT1G12770	0.71	2.28e-06
AT1G12775	0.58	0.000176
AT1G12790	0.44	0.000562
AT1G12800	0.32	0.00162
AT1G12810	-0.27	0.0105
AT1G12820	0.17	0.024
AT1G12830	0.36	1.62e-06
AT1G12850	0.26	0.000428
AT1G12860	2.25	2.68e-44
AT1G12860	1.28	2.52e-53
AT1G12880	-0.83	0.000512
AT1G12900	1.32	1.15e-08
AT1G12910	0.36	1.48e-07
AT1G12920	0.36	1.48e-07
AT1G13030	0.68	0.00503
AT1G13080	1	3.76e-29
AT1G13090	0.27	0.00142
AT1G13180	0.35	0.00217
AT1G13230	1.23	2.26e-06
AT1G13245	0.66	3.49e-13
AT1G13260	-0.31	1.55e-05
AT1G13280	-0.19	0.00888
AT1G13300	-0.61	9.05e-09
AT1G13380	0.35	0.000975
AT1G13430	-2.5	1.25e-30
AT1G13440	1.81	0.000374
AT1G13448	0.23	0.0238
AT1G13450	0.23	0.0238
AT1G13560	0.5	7.2e-07
AT1G13630	0.39	0.000113
AT1G13690	0.19	0.0069
AT1G13700	0.19	0.0069
AT1G13730	0.42	0.000273
AT1G13750	0.79	3.44e-07
AT1G13770	0.64	2.3e-06
AT1G13780	0.36	0.012
AT1G13820	1.26	3.47e-13
AT1G13860	0.71	1.43e-07
AT1G13870	0.17	0.00956
AT1G13880	0.17	0.00956
AT1G13910	0.65	4.18e-07
AT1G13920	3.5	4.33e-16
AT1G13930	1.36	1.27e-07
AT1G13950	-0.52	0.00126
AT1G13960	-0.16	0.0244
AT1G13980	0.31	0.0092
AT1G13990	-0.45	2.85e-05
AT1G14030	0.67	2.35e-11
AT1G14070	0.36	0.000198
AT1G14071	0.36	0.000198
AT1G14120	-1.72	7.49e-34
AT1G14140	0.34	4.32e-07
AT1G14150	0.34	4.32e-07
AT1G14170	-0.21	0.0361
AT1G14180	-0.34	0.00082
AT1G14185	-0.54	6.01e-08
AT1G14190	0.13	0.0486
AT1G14200	0.13	0.0486
AT1G14205	0.13	0.0486
AT1G14210	0.35	0.000212
AT1G14270	0.42	6.32e-07
AT1G14280	0.36	1.61e-06
AT1G14290	0.41	5.61e-06
AT1G14315	0.25	0.000594
AT1G14320	0.25	0.000594
AT1G14340	0.85	7.27e-42
AT1G14345	0.85	7.27e-42
AT1G14350	-0.8	0.0155
AT1G14370	-0.33	0.000302
AT1G14410	0.39	2.21e-05
AT1G14440	0.17	0.0117
AT1G14460	0.35	0.000166
AT1G14510	0.17	0.0499
AT1G14580	0.33	0.00695
AT1G14600	-1.2	0.000201
AT1G14610	0.3	0.0367
AT1G14620	0.37	0.0116
AT1G14650	0.26	0.0213
AT1G14685	0.15	0.0271
AT1G14700	0.23	0.00198
AT1G14710	0.15	0.041
AT1G14720	-0.2	0.0083
AT1G14770	0.5	0.00668
AT1G14780	-0.3	0.0116
AT1G14820	0.38	0.001
AT1G14840	0.46	4.58e-09
AT1G14860	-0.46	1.02e-12
AT1G14980	0.36	0.00785
AT1G14990	0.25	0.0205
AT1G15000	0.22	0.00525
AT1G14990	0.22	0.00525
AT1G15030	0.23	0.00267
AT1G15050	-0.89	1.02e-06
AT1G15110	-0.34	7.95e-07
AT1G15165	0.43	5.99e-07
AT1G15170	0.86	9.82e-07
AT1G15175	0.37	4.5e-08
AT1G15180	0.37	4.5e-08
AT1G15190	-0.76	1.09e-11
AT1G15210	-1.89	1.13e-75
AT1G15215	0.44	0.0105
AT1G15250	0.6	2.06e-05
AT1G15260	1.64	1.35e-45
AT1G15270	1.64	1.35e-45
AT1G15290	1.72	2.93e-15
AT1G15310	0.79	0.00129
AT1G15350	-0.46	1.61e-12
AT1G15380	-0.61	0.00251
AT1G15500	0.4	3.8e-09
AT1G15520	0.71	0.00452
AT1G15530	-0.36	5.8e-10
AT1G15550	-0.71	3.63e-05
AT1G15570	0.54	4.43e-12
AT1G15640	-1.97	9.65e-22
AT1G15670	-0.27	0.000171
AT1G15740	0.38	4.17e-05
AT1G15760	-0.86	4.76e-08
AT1G15780	1.86	1.15e-15
AT1G15800	-1.17	2.37e-13
AT1G15810	0.2	0.0169
AT1G15820	0.21	0.00928
AT1G15825	0.21	0.00928
AT1G15830	0.21	0.00928
AT1G15840	-0.66	4.03e-06
AT1G15880	0.28	0.000136
AT1G15885	0.28	0.000136
AT1G15890	0.28	0.000136
AT1G15910	0.88	1.44e-08
AT1G15930	0.61	6.08e-08
AT1G15950	1.96	7.27e-15
AT1G15960	1.96	7.27e-15
AT1G15970	0.22	0.00484
AT1G15980	0.97	1.43e-10
AT1G16030	0.19	0.0295
AT1G16040	0.19	0.0295
AT1G16060	0.22	0.014
AT1G16080	0.28	0.00262
AT1G16130	-0.82	9.84e-08
AT1G16160	-2.44	3.59e-15
AT1G16180	-0.3	0.000395
AT1G16190	0.27	0.0303
AT1G16220	1.5	7.71e-08
AT1G16320	0.43	8.89e-07
AT1G16340	0.87	3.9e-05
AT1G16350	0.35	0.00653
AT1G16390	0.86	3.65e-06
AT1G16460	0.25	0.000742
AT1G16470	0.25	0.000742
AT1G16570	0.25	0.00303
AT1G16590	0.25	0.00303
AT1G16630	0.4	0.000259
AT1G16680	0.21	0.0421
AT1G16690	0.29	0.00529
AT1G16720	0.41	9.17e-08
AT1G16750	1.38	1.78e-33
AT1G16770	0.38	0.0067
AT1G16780	0.57	0.00397
AT1G16840	-0.53	1.44e-17
AT1G16850	-0.53	1.44e-17
AT1G16860	-0.56	0.0213
AT1G16860	-0.56	0.0213
AT1G16900	0.46	0.00102
AT1G16916	0.25	0.00265
AT1G16920	0.39	0.000527
AT1G17050	0.34	0.00116
AT1G17060	-0.45	3.86e-06
AT1G17100	0.54	2.55e-13
AT1G17130	0.23	0.0452
AT1G17140	0.23	0.00139
AT1G17145	0.22	0.012
AT1G17170	-0.28	0.00105
AT1G17200	0.55	4.01e-10
AT1G17220	0.65	2.04e-05
AT1G17230	0.25	0.0163
AT1G17235	0.33	0.000837
AT1G17350	0.42	1.19e-05
AT1G17360	0.19	0.0229
AT1G17410	0.16	0.0404
AT1G17420	1.48	4.81e-19
AT1G17430	-0.25	0.000627
AT1G17590	0.39	0.0186
AT1G17620	-0.17	0.0249
AT1G17650	0.51	0.000137
AT1G17665	-0.73	5.29e-06
AT1G17690	0.28	0.0253
AT1G17730	0.2	0.0281
AT1G17744	-0.86	8.39e-14
AT1G17745	-1.65	3.41e-32
AT1G17760	0.31	0.0324
AT1G17780	0.22	0.0257
AT1G17820	0.24	0.00951
AT1G17830	1.09	2.57e-17
AT1G17850	1.01	1.58e-12
AT1G17880	0.24	0.0196
AT1G17890	0.17	0.0316
AT1G17920	0.62	1.46e-07
AT1G17940	-0.23	0.0348
AT1G17980	0.35	2.61e-05
AT1G17990	0.87	0.0108
AT1G18020	0.63	1.88e-13
AT1G18040	0.52	0.000664
AT1G18060	1.27	5.88e-27
AT1G18070	0.38	0.000301
AT1G18090	0.34	0.039
AT1G18160	0.3	0.00161
AT1G18270	-0.67	1e-15
AT1G18280	-0.67	1e-15
AT1G18290	-0.66	2.95e-14
AT1G18330	0.67	8.63e-10
AT1G18335	0.9	1.07e-11
AT1G18340	0.28	0.0119
AT1G18360	0.23	0.04
AT1G18400	-0.83	8.18e-19
AT1G18410	1.87	0.0458
AT1G18415	0.24	0.000218
AT1G18420	0.24	0.000218
AT1G18430	0.24	0.000218
AT1G18440	0.24	0.000218
AT1G18450	3.59	4.87e-05
AT1G18460	0.35	1.06e-06
AT1G18480	1.11	1.01e-21
AT1G18485	1.11	1.01e-21
AT1G18490	0.24	0.00815
AT1G18550	0.46	0.000218
AT1G18570	-0.53	9.57e-08
AT1G18640	0.35	3.94e-05
AT1G18650	0.58	1.44e-18
AT1G18660	0.58	1.44e-18
AT1G18670	0.27	0.000281
AT1G18680	0.25	0.002
AT1G18690	0.25	0.002
AT1G18700	0.43	3.05e-05
AT1G18710	1.11	3.36e-09
AT1G18730	1.32	1.52e-43
AT1G18735	1.32	1.52e-43
AT1G18750	0.72	4.13e-05
AT1G18773	0.63	1.08e-07
AT1G18800	0.67	0.00524
AT1G18835	-1.74	6.4e-21
AT1G18890	-0.17	0.00578
AT1G18980	-0.87	5.85e-08
AT1G19070	0.5	2.55e-06
AT1G19080	0.5	2.55e-06
AT1G19100	0.33	0.00303
AT1G19140	0.58	3.44e-14
AT1G19150	0.58	3.44e-14
AT1G19180	-0.51	7.58e-20
AT1G19190	-0.51	7.58e-20
AT1G19230	-0.87	3.55e-17
AT1G19300	-0.2	0.00552
AT1G19320	1.02	0.0162
AT1G19340	0.18	0.0392
AT1G19370	-0.76	0.00099
AT1G19373	0.27	0.00851
AT1G19376	0.27	0.00851
AT1G19380	-0.32	0.00649
AT1G19394	0.3	0.000124
AT1G19394	0.3	0.000124
AT1G19397	0.3	0.000124
AT1G19400	0.3	0.000124
AT1G19450	0.28	0.00796
AT1G19530	-0.91	0.00125
AT1G19540	-0.36	0.00101
AT1G19600	0.41	0.000104
AT1G19650	0.77	4.16e-06
AT1G19660	0.31	0.000438
AT1G19670	0.21	0.00138
AT1G19680	0.21	0.00138
AT1G19690	0.46	5.16e-08
AT1G19710	0.26	0.0123
AT1G19720	0.65	5.59e-29
AT1G19730	0.65	5.59e-29
AT1G19740	0.65	5.59e-29
AT1G19750	0.86	6.23e-05
AT1G19800	0.28	0.0137
AT1G19830	-0.41	0.00363
AT1G19835	-0.19	0.00576
AT1G19870	-0.37	2.27e-07
AT1G19910	-0.19	0.00805
AT1G19920	0.2	0.0334
AT1G19950	0.6	4.01e-05
AT1G19960	1.27	7.25e-27
AT1G19970	0.53	2.9e-07
AT1G19990	0.32	0.000741
AT1G20020	0.6	3.57e-10
AT1G20030	-0.21	0.032
AT1G20100	0.18	0.0371
AT1G20190	-0.25	0.0248
AT1G20200	-0.56	1.79e-05
AT1G20220	0.26	0.025
AT1G20225	0.42	1.17e-08
AT1G20230	0.42	1.17e-08
AT1G20340	0.67	8.21e-17
AT1G20350	1.42	3.66e-06
AT1G20380	0.62	0.000286
AT1G20430	-0.19	0.0158
AT1G20440	-0.19	0.0158
AT1G20450	-0.26	0.00054
AT1G20480	0.28	0.000346
AT1G20490	-0.47	5.63e-07
AT1G20510	-0.3	3.07e-06
AT1G20540	0.42	0.000112
AT1G20550	0.21	0.027
AT1G20560	0.4	1.74e-08
AT1G20570	0.4	1.74e-08
AT1G20575	0.23	0.00208
AT1G20580	0.23	0.00208
AT1G20650	0.38	1.1e-08
AT1G20690	0.28	0.00543
AT1G20670	0.28	0.00543
AT1G20780	-6.67	1.16e-14
AT1G20790	-7.23	2.25e-08
AT1G20816	0.34	0.0144
AT1G20823	-0.29	0.0319
AT1G20900	-0.85	4.79e-28
AT1G20970	-0.15	0.0324
AT1G20980	-0.18	0.00503
AT1G21010	0.19	0.0152
AT1G21060	0.2	0.00158
AT1G21065	1.29	1.73e-05
AT1G21130	0.26	0.0156
AT1G21150	0.92	8.61e-08
AT1G21270	1.22	5.69e-06
AT1G21320	0.54	0.000384
AT1G21326	-0.31	0.0183
AT1G21350	0.23	0.00942
AT1G21370	0.17	0.0482
AT1G21390	0.26	0.00101
AT1G21400	0.54	1.67e-05
AT1G21410	0.55	9.15e-11
AT1G21440	0.56	4.97e-06
AT1G21450	0.16	0.0386
AT1G21480	0.49	3.36e-05
AT1G21500	1.42	1.16e-37
AT1G21560	0.72	5.37e-05
AT1G21590	0.34	7.11e-05
AT1G21651	-0.23	0.00465
AT1G21651	-0.23	0.00465
AT1G21660	-0.15	0.0499
AT1G21670	-0.26	0.0036
AT1G21680	-0.25	0.00422
AT1G21690	0.26	0.0103
AT1G21730	-0.18	0.0261
AT1G21760	0.32	0.000235
AT1G21770	0.17	0.0191
AT1G21780	0.17	0.0191
AT1G21790	0.5	0.011
AT1G21880	0.24	0.00213
AT1G21980	-0.35	5.12e-09
AT1G22020	0.25	0.0186
AT1G22030	0.21	0.0112
AT1G22110	-0.96	1.19e-23
AT1G22140	0.35	2e-05
AT1G22170	0.26	0.0112
AT1G22180	-0.5	1.54e-06
AT1G22200	0.18	0.0469
AT1G22230	-0.54	6.29e-09
AT1G22330	0.42	0.0369
AT1G22360	-0.2	0.00143
AT1G22370	0.2	0.0288
AT1G22380	1.65	1.66e-37
AT1G22400	2.2	5.7e-49
AT1G22403	0.39	1.31e-05
AT1G22410	0.91	0.000102
AT1G22430	0.75	1.71e-18
AT1G22440	-0.53	0.000828
AT1G22500	-0.95	1.71e-24
AT1G22510	0.36	0.00476
AT1G22540	-0.33	2.74e-06
AT1G22550	-0.38	2.27e-10
AT1G22570	0.64	0.0173
AT1G22590	1.87	1.02e-19
AT1G22620	0.63	3.51e-24
AT1G22630	0.63	3.51e-24
AT1G22650	0.9	6.41e-24
AT1G22680	-0.76	0.000161
AT1G22700	0.42	6.4e-08
AT1G22710	-0.37	0.0305
AT1G22750	1.73	2.85e-50
AT1G22780	0.22	0.0127
AT1G22885	0.53	1.23e-05
AT1G22890	0.56	0.0361
AT1G22910	-0.18	0.0334
AT1G22950	0.2	0.0311
AT1G22970	0.49	0.000133
AT1G23000	-0.42	8.56e-05
AT1G23020	-0.19	0.019
AT1G23030	-0.18	0.00434
AT1G23040	-0.62	3.67e-13
AT1G23050	-0.28	7.48e-05
AT1G23060	-0.28	7.48e-05
AT1G23060	-0.89	3.84e-06
AT1G23070	-1.37	5.47e-09
AT1G23120	-0.99	3.17e-05
AT1G23180	0.36	0.00158
AT1G23190	0.24	0.023
AT1G23205	0.87	4.29e-08
AT1G23220	0.44	1.2e-06
AT1G23260	0.21	0.0214
AT1G23280	0.28	4.56e-05
AT1G23290	0.28	4.56e-05
AT1G23310	1.09	5.64e-33
AT1G23360	0.35	0.000113
AT1G23380	-0.99	0.017
AT1G23390	0.48	1.96e-10
AT1G23400	0.48	1.96e-10
AT1G23465	0.54	2.82e-05
AT1G23480	0.6	3.4e-16
AT1G23490	0.2	0.0138
AT1G23550	1.45	7.65e-12
AT1G23740	0.96	5.76e-31
AT1G23750	0.94	7.1e-08
AT1G23830	0.45	0.0242
AT1G23880	0.34	0.000165
AT1G24020	1.57	1.39e-19
AT1G24130	-1.16	3.87e-10
AT1G24140	-0.81	2.71e-23
AT1G24148	3.84	1.83e-37
AT1G24160	0.4	1.34e-08
AT1G24170	0.14	0.0304
AT1G24210	0.4	0.000126
AT1G24265	0.76	0.0066
AT1G24267	0.49	0.00309
AT1G24440	-0.17	0.0395
AT1G24450	0.35	0.0017
AT1G24510	0.32	0.0102
AT1G24577	2.66	3.52e-10
AT1G24625	-0.31	1.79e-05
AT1G24764	0.2	0.0339
AT1G25054	0.15	0.0295
AT1G25055	0.15	0.0295
AT1G25260	0.58	4.48e-06
AT1G25275	0.37	1.21e-05
AT1G25290	0.22	0.0128
AT1G25320	0.25	0.00972
AT1G25370	-0.5	1.09e-13
AT1G25400	-0.23	0.0027
AT1G25420	0.23	0.0012
AT1G25425	-0.48	2.14e-07
AT1G25440	0.58	1.64e-16
AT1G25490	0.3	0.0133
AT1G25510	0.29	0.00142
AT1G25520	0.19	0.027
AT1G25560	-0.17	0.0414
AT1G25682	0.2	0.0474
AT1G26100	0.58	4.76e-06
AT1G26110	0.26	0.0144
AT1G26130	0.46	0.00134
AT1G26150	0.32	1.56e-05
AT1G26170	0.42	1.09e-05
AT1G26180	0.42	1.09e-05
AT1G26208	1.58	6.52e-14
AT1G26210	1.58	6.52e-14
AT1G26235	0.28	0.000766
AT1G26233	0.28	0.000766
AT1G26235	0.28	0.000766
AT1G26270	-0.27	0.000233
AT1G26340	0.23	0.04
AT1G26470	0.34	0.0429
AT1G26500	0.76	7.36e-07
AT1G26520	0.31	0.000151
AT1G26530	0.31	0.000151
AT1G26730	-0.96	7.32e-07
AT1G26740	0.17	0.0386
AT1G26750	0.17	0.0386
AT1G26761	9.85	2.99e-30
AT1G26770	0.27	0.00167
AT1G26773	-0.57	0.0047
AT1G26810	0.31	0.000888
AT1G26880	0.32	0.000394
AT1G26900	0.22	0.00589
AT1G26910	0.22	0.00589
AT1G26916	0.45	3.89e-05
AT1G26960	-0.32	7.18e-06
AT1G27060	0.37	0.00836
AT1G27090	0.16	0.0133
AT1G27120	0.26	0.00018
AT1G27130	-0.51	6.35e-10
AT1G27170	-0.43	0.00108
AT1G27180	0.56	0.0462
AT1G27330	0.39	2.32e-06
AT1G27340	0.19	0.0279
AT1G27350	0.31	0.000599
AT1G27370	1.7	3.42e-09
AT1G27390	0.55	1.59e-10
AT1G27400	0.55	1.59e-10
AT1G27410	0.44	0.00891
AT1G27420	-0.66	0.00107
AT1G27460	0.29	0.00805
AT1G27480	1.32	1.49e-16
AT1G27500	0.4	0.0101
AT1G27630	0.45	0.0208
AT1G27640	-0.18	0.0355
AT1G27650	-0.18	0.0355
AT1G27670	-1.21	1.45e-33
AT1G27695	0.2	0.045
AT1G27700	0.25	0.00311
AT1G27840	0.34	0.00396
AT1G27850	0.19	0.0246
AT1G27910	0.2	0.0234
AT1G27920	0.22	0.0102
AT1G27921	0.22	0.0102
AT1G27950	0.2	0.0482
AT1G27960	0.37	0.00118
AT1G28010	0.86	1.93e-08
AT1G28050	-0.42	3.64e-09
AT1G28130	0.21	0.00395
AT1G28135	0.99	4.95e-08
AT1G28140	0.32	7.15e-07
AT1G28150	0.32	7.15e-07
AT1G28190	0.31	0.000931
AT1G28240	-0.15	0.05
AT1G28290	-0.3	0.0225
AT1G28330	-0.61	2.52e-15
AT1G28350	0.3	0.00276
AT1G28360	-1.09	7.44e-10
AT1G28390	-0.17	0.0286
AT1G28440	0.38	0.0226
AT1G28480	-1.58	6.85e-19
AT1G28510	0.27	0.00654
AT1G28560	0.44	0.00096
AT1G28570	0.98	7.47e-08
AT1G28580	0.2	0.00413
AT1G28600	0.69	9.29e-06
AT1G28610	4.1	0.000141
AT1G28670	0.18	0.00452
AT1G28690	0.43	0.00253
AT1G29020	-3.17	5.08e-102
AT1G29040	-0.3	0.00316
AT1G29041	-0.3	0.00316
AT1G29050	-1.53	8.34e-19
AT1G29070	0.46	0.000111
AT1G29120	-0.28	0.00194
AT1G29195	-0.91	6.81e-26
AT1G29230	-1.32	2.78e-08
AT1G29240	0.88	1.55e-11
AT1G29280	-0.64	1.27e-17
AT1G29290	-0.82	4.18e-06
AT1G29340	-1.38	2.96e-06
AT1G29390	0.23	0.0164
AT1G29395	1.24	0.00144
AT1G29410	0.31	0.0103
AT1G29430	0.52	0.000791
AT1G29530	0.62	1.7e-05
AT1G29550	0.4	0.000438
AT1G29630	4.59	0.00973
AT1G29660	2.1	2.96e-07
AT1G29670	0.6	2.02e-08
AT1G29700	0.17	0.0184
AT1G29710	0.17	0.0184
AT1G29740	0.23	0.0101
AT1G29750	0.34	0.000766
AT1G29810	0.27	0.00217
AT1G29820	0.27	0.00217
AT1G29840	0.34	1.29e-05
AT1G29850	0.34	1.29e-05
AT1G29880	0.33	0.00099
AT1G29890	0.3	0.000236
AT1G29900	0.37	0.000269
AT1G29910	2.76	3.28e-15
AT1G29920	3.77	1.37e-14
AT1G29930	0.76	1.57e-14
AT1G29960	0.35	0.00119
AT1G29980	-0.73	4.07e-07
AT1G29990	0.22	0.0453
AT1G30000	0.36	0.000888
AT1G30010	0.16	0.0431
AT1G30040	-0.3	0.00907
AT1G30070	0.45	0.0125
AT1G30100	-0.49	5.32e-06
AT1G30210	-2.1	2.7e-23
AT1G30230	0.29	0.00393
AT1G30240	0.48	0.00105
AT1G30280	-1	1.06e-22
AT1G30282	-1	1.06e-22
AT1G30290	0.21	0.00242
AT1G30300	0.21	0.00242
AT1G30320	0.18	0.0182
AT1G30360	0.31	2.28e-07
AT1G30380	0.89	3.69e-33
AT1G30400	0.19	0.0141
AT1G30410	0.34	0.00543
AT1G30470	0.32	0.00564
AT1G30500	0.68	1.99e-08
AT1G30520	0.66	2.48e-09
AT1G30530	0.95	3.26e-17
AT1G30590	0.14	0.0478
AT1G30600	0.51	0.0062
AT1G30610	0.25	0.0152
AT1G30620	-1.3	2.86e-20
AT1G30650	-0.4	4.14e-05
AT1G30680	-0.41	0.000984
AT1G30690	-0.42	0.0327
AT1G30700	-0.62	0.00217
AT1G30720	-1.06	3.7e-25
AT1G30730	-1.23	1.38e-07
AT1G30755	-0.21	0.00103
AT1G30757	-0.21	0.00103
AT1G30845	0.3	0.00514
AT1G31040	-1.7	1.97e-08
AT1G31070	-0.37	0.000106
AT1G31150	0.52	5.73e-07
AT1G31170	-0.26	0.000977
AT1G31173	-0.57	0.042
AT1G31180	0.27	0.000101
AT1G31190	0.27	0.000101
AT1G31230	0.6	2.01e-06
AT1G31290	-0.86	0.000221
AT1G31310	-0.59	0.00393
AT1G31320	0.61	0.0458
AT1G31330	1.24	3.37e-103
AT1G31335	1.24	3.37e-103
AT1G31340	0.33	0.000131
AT1G31360	0.23	0.0109
AT1G31410	0.22	0.000724
AT1G31420	0.22	0.000724
AT1G31430	0.69	0.00394
AT1G31460	0.38	8.05e-05
AT1G31500	0.32	0.00207
AT1G31540	1.54	2.79e-41
AT1G31550	2.73	2.17e-24
AT1G31580	1.64	9.3e-42
AT1G31650	0.29	0.0161
AT1G31660	0.39	0.037
AT1G31800	1.39	2.15e-19
AT1G31817	0.74	0.00906
AT1G31820	0.88	3.49e-07
AT1G31830	0.31	0.00704
AT1G31835	0.27	0.0203
AT1G31850	-0.22	0.00376
AT1G31860	0.48	7.42e-09
AT1G31870	0.48	7.42e-09
AT1G31880	-0.54	0.000173
AT1G31920	0.72	1.46e-12
AT1G31970	0.39	0.00317
AT1G32050	0.31	0.00704
AT1G32060	0.86	2.21e-31
AT1G32070	0.34	0.000154
AT1G32080	0.72	2.23e-11
AT1G32090	-0.3	3.22e-05
AT1G32100	-1.1	0.0259
AT1G32120	0.59	4.78e-08
AT1G32150	-0.39	1.68e-08
AT1G32160	-0.39	1.68e-08
AT1G32170	-0.71	3.06e-13
AT1G32190	0.16	0.0435
AT1G32200	0.51	4.81e-06
AT1G32210	1.96	1.25e-11
AT1G32220	0.56	1.06e-14
AT1G32240	0.41	0.0454
AT1G32270	-0.9	0.00215
AT1G32290	-0.5	0.018
AT1G32360	0.16	0.0206
AT1G32370	0.23	0.021
AT1G32380	0.67	0.000323
AT1G32385	0.51	0.00059
AT1G32415	1.38	8.75e-08
AT1G32440	0.68	2.44e-09
AT1G32470	1.35	6.93e-33
AT1G32490	0.2	0.0484
AT1G32520	8.49	4e-22
AT1G32540	0.74	3.45e-18
AT1G32550	4.6	3.27e-07
AT1G32582	1.19	4.2e-10
AT1G32583	1.19	4.2e-10
AT1G32610	0.14	0.0339
AT1G32620	0.14	0.0339
AT1G32630	0.14	0.0339
AT1G32640	-0.28	2.69e-06
AT1G32780	8.74	1.75e-23
AT1G32790	0.14	0.0243
AT1G32860	0.19	0.0102
AT1G32870	0.51	0.00206
AT1G32900	3.06	0.000261
AT1G32940	0.23	0.0396
AT1G32990	0.33	0.00302
AT1G33040	0.6	0.000795
AT1G33060	0.29	0.000396
AT1G33102	0.65	3.91e-13
AT1G33110	7.48	1.37e-16
AT1G33120	0.17	0.0372
AT1G33170	-0.74	2.7e-20
AT1G33230	0.18	0.0219
AT1G33240	0.14	0.036
AT1G33250	0.14	0.036
AT1G33260	1.16	2.07e-16
AT1G33265	0.5	8.46e-06
AT1G33270	0.33	0.00125
AT1G33360	0.67	0.000191
AT1G33390	-2.77	0.00516
AT1G33400	0.44	0.000128
AT1G33410	0.44	0.000128
AT1G33440	-1.99	9.54e-14
AT1G33470	0.2	0.00713
AT1G33475	0.9	1.01e-28
AT1G33480	0.9	1.01e-28
AT1G33490	0.25	0.0201
AT1G33500	0.25	0.0201
AT1G33560	0.26	0.00949
AT1G33590	0.32	2.55e-06
AT1G33600	0.53	1.28e-09
AT1G33610	1.09	0.0196
AT1G33680	0.21	0.0384
AT1G33750	3.15	0.0306
AT1G33760	2.33	1.34e-17
AT1G33770	1.26	0.0125
AT1G33780	0.37	7.04e-05
AT1G33800	-0.42	1.59e-09
AT1G33810	0.37	0.000201
AT1G33930	4.17	9.19e-12
AT1G33940	1.71	0.00248
AT1G33990	0.61	2.54e-28
AT1G34000	0.61	2.54e-28
AT1G34010	0.61	2.54e-28
AT1G34030	0.39	5.63e-05
AT1G34040	-1.61	2.29e-52
AT1G34065	1.72	5.35e-11
AT1G34110	-0.53	1.78e-14
AT1G34120	0.21	0.0121
AT1G34190	0.74	0.000191
AT1G34200	0.18	0.00989
AT1G34210	1.04	3.54e-19
AT1G34220	0.38	4.03e-05
AT1G34315	-0.44	1.15e-07
AT1G34340	0.47	0.000798
AT1G34350	0.43	0.00154
AT1G34360	-1.25	8.05e-12
AT1G34370	-0.24	0.000308
AT1G34380	0.95	9.15e-09
AT1G34430	0.2	0.0228
AT1G34440	-0.45	0.0219
AT1G34470	0.2	0.0282
AT1G34570	0.87	2.21e-15
AT1G34580	2.42	2.24e-79
AT1G34630	0.56	2.05e-13
AT1G34640	0.56	2.05e-13
AT1G34770	0.58	1.85e-06
AT1G34780	0.15	0.0373
AT1G34844	0.15	0.0373
AT1G35140	0.26	0.0427
AT1G35170	0.72	0.00235
AT1G35180	0.7	2.16e-14
AT1G35181	2.1	0.00349
AT1G35250	-0.25	0.00479
AT1G35255	-0.25	0.00479
AT1G35260	-0.25	0.00479
AT1G35340	0.31	6.79e-05
AT1G35420	1.2	6.05e-55
AT1G35470	0.23	0.0084
AT1G35510	0.2	0.0125
AT1G35580	-0.32	1.11e-05
AT1G35620	0.34	2.62e-05
AT1G35670	0.26	0.000549
AT1G35680	0.58	1.58e-10
AT1G35720	-0.74	0.000278
AT1G35780	2.95	4.35e-07
AT1G36180	0.74	5.19e-07
AT1G36280	0.3	0.00225
AT1G36310	0.29	0.000757
AT1G36380	0.23	0.031
AT1G36390	0.4	0.000128
AT1G36580	-2.44	1.32e-06
AT1G36640	-1.47	3.24e-07
AT1G36940	-0.73	3.39e-18
AT1G37130	0.4	4.25e-06
AT1G37150	0.96	3.99e-10
AT1G38065	0.57	0.003
AT1G38131	0.5	1.62e-09
AT1G41830	5.55	7.96e-08
AT1G41875	0.24	0.000333
AT1G41880	0.24	0.000333
AT1G42430	0.63	6.36e-05
AT1G42440	0.31	0.0138
AT1G42540	1.03	1.49e-46
AT1G42550	1.03	1.49e-46
AT1G42960	1.25	1.24e-57
AT1G42970	1.25	1.24e-57
AT1G43000	-0.87	1.31e-10
AT1G43040	-3.97	0.00042
AT1G43170	0.83	6.47e-16
AT1G43560	0.49	2.97e-05
AT1G43580	0.29	1.8e-05
AT1G43620	0.39	0.000606
AT1G43690	0.29	0.00148
AT1G43710	0.53	5.94e-09
AT1G43770	0.29	0.00235
AT1G43790	5.91	4.03e-09
AT1G43860	0.23	0.0347
AT1G43980	1.04	6.5e-05
AT1G44000	0.5	1.5e-10
AT1G44050	-1.37	7.66e-14
AT1G44090	-1	0.0155
AT1G44160	-1.57	7.01e-12
AT1G44170	-0.77	1.09e-24
AT1G44180	-1.39	3.26e-13
AT1G44191	-3.17	0.000146
AT1G44414	0.38	0.000419
AT1G44446	1.45	1.78e-93
AT1G44478	1.45	1.78e-93
AT1G44542	-1.83	7.23e-06
AT1G44575	1.06	6.66e-34
AT1G44608	-0.38	0.00012
AT1G44740	0.76	0.0462
AT1G44760	0.43	1.89e-06
AT1G44770	0.25	0.000386
AT1G44780	0.25	0.000386
AT1G44790	0.34	0.000344
AT1G44830	-1.84	1.12e-32
AT1G44890	0.52	4.33e-06
AT1G44910	0.33	0.00202
AT1G44920	0.5	1.05e-07
AT1G45010	0.45	4.08e-06
AT1G45015	-1.33	3.91e-09
AT1G45063	-2	0.0222
AT1G45110	1.14	1.89e-05
AT1G45130	-0.44	5.76e-08
AT1G45170	0.4	5.18e-07
AT1G45180	0.4	5.18e-07
AT1G45191	1.32	8.38e-10
AT1G45201	1.58	0.00897
AT1G45207	0.42	1.69e-06
AT1G45231	1.25	1.53e-05
AT1G45248	0.61	3.95e-06
AT1G45474	1.83	8.93e-73
AT1G45688	0.14	0.0246
AT1G45976	0.23	0.0029
AT1G46264	1.4	7.52e-19
AT1G46554	-0.19	0.0427
AT1G46768	-0.37	0.000935
AT1G47128	0.19	0.00122
AT1G47200	0.17	0.0145
AT1G47250	0.25	0.0125
AT1G47270	0.31	0.00154
AT1G47290	0.53	8.95e-07
AT1G47330	0.33	0.00125
AT1G47340	0.3	0.00934
AT1G47370	2.95	0.00434
AT1G47380	0.49	6.74e-07
AT1G47420	0.24	0.00485
AT1G47480	-0.6	4.05e-10
AT1G47530	0.29	0.000498
AT1G47570	0.73	6.52e-27
AT1G47580	0.73	6.52e-27
AT1G47580	0.73	6.52e-27
AT1G47603	-1.82	6.53e-08
AT1G47610	-1.76	1.71e-12
AT1G47740	-0.32	4.23e-08
AT1G47750	-0.32	4.23e-08
AT1G47813	1.36	2.03e-06
AT1G47820	0.56	1.42e-08
AT1G47830	0.18	0.0379
AT1G47890	-0.42	0.0438
AT1G47900	0.42	9.45e-07
AT1G47990	2.25	0.017
AT1G48030	0.58	4.27e-21
AT1G48040	0.58	4.27e-21
AT1G48090	0.62	2.75e-06
AT1G48100	2.24	1.42e-72
AT1G48110	0.63	1.33e-08
AT1G48120	1.53	0.000678
AT1G48160	0.27	0.000228
AT1G48170	0.27	0.000228
AT1G48200	0.15	0.0297
AT1G48210	0.15	0.0297
AT1G48260	-0.27	0.00217
AT1G48267	0.24	0.012
AT1G48280	0.78	9.34e-31
AT1G48300	0.29	0.000209
AT1G48310	0.43	4.79e-09
AT1G48315	0.43	4.79e-09
AT1G48320	0.43	4.79e-09
AT1G48380	0.26	0.00784
AT1G48390	0.26	0.00784
AT1G48420	0.46	7.9e-05
AT1G48430	0.27	0.00142
AT1G48440	0.27	0.00142
AT1G48450	0.42	1.46e-07
AT1G48460	0.42	1.46e-07
AT1G48490	1.67	6.74e-08
AT1G48510	-0.88	0.0346
AT1G48520	0.22	0.00518
AT1G48550	0.39	3.76e-05
AT1G48560	0.39	3.76e-05
AT1G48570	1.8	1.44e-09
AT1G48598	1.14	2.74e-25
AT1G48600	1.14	2.74e-25
AT1G48620	2.13	0.00159
AT1G48630	0.33	2.79e-05
AT1G48635	0.33	2.79e-05
AT1G48650	0.64	2.45e-07
AT1G48670	-0.99	1.64e-10
AT1G48690	-0.89	7.9e-06
AT1G48698	-1.39	2.51e-06
AT1G48750	-0.77	0.000861
AT1G48760	-0.77	0.000861
AT1G48850	0.23	0.0291
AT1G48860	0.24	0.0152
AT1G48880	0.25	0.00682
AT1G48900	0.21	0.0324
AT1G48920	0.71	0.0266
AT1G48950	0.34	7.46e-05
AT1G48960	-0.16	0.0363
AT1G49010	1.29	6.91e-49
AT1G49040	0.24	0.0197
AT1G49140	0.27	0.000342
AT1G49200	0.33	3.66e-05
AT1G49380	0.4	6.91e-05
AT1G49400	0.26	0.00389
AT1G49410	0.45	0.0153
AT1G49430	0.87	8.5e-18
AT1G49450	0.61	1.55e-08
AT1G49560	-1	1.38e-07
AT1G49590	0.57	7.01e-10
AT1G49600	1.57	8.2e-07
AT1G49610	0.19	0.0373
AT1G49620	0.25	0.00428
AT1G49630	0.24	0.0227
AT1G49640	0.24	0.0227
AT1G49730	0.27	0.000115
AT1G49740	0.29	0.00331
AT1G49750	0.71	1.91e-17
AT1G49790	0.47	2.11e-06
AT1G49820	0.22	0.0369
AT1G49840	0.61	1.85e-14
AT1G49880	0.29	0.0194
AT1G49950	0.33	0.000201
AT1G49970	0.59	1.65e-15
AT1G49975	0.59	1.65e-15
AT1G49980	0.43	1.79e-05
AT1G49990	1.92	2.77e-15
AT1G50000	0.45	0.00123
AT1G50010	0.21	0.0362
AT1G50020	0.2	0.0123
AT1G50040	-0.44	1.46e-07
AT1G50055	0.51	1.01e-05
AT1G50120	0.39	0.000894
AT1G50140	0.41	0.00127
AT1G50190	0.53	0.0105
AT1G50200	0.22	0.0335
AT1G50250	0.82	1.85e-17
AT1G50260	0.47	6.22e-09
AT1G50270	3.06	6.55e-19
AT1G50280	3.06	6.55e-19
AT1G50290	0.18	0.0231
AT1G50300	0.18	0.0231
AT1G50420	-0.17	0.0338
AT1G50430	0.15	0.0362
AT1G50440	0.15	0.0362
AT1G50450	0.67	3.08e-06
AT1G50560	-1.33	2.15e-07
AT1G50590	0.86	0.000467
AT1G50730	0.27	0.00291
AT1G50740	1.09	7.12e-29
AT1G50740	0.3	0.00161
AT1G50750	4.49	1.49e-07
AT1G50790	0.32	0.00162
AT1G50840	0.43	0.000197
AT1G50890	0.14	0.0361
AT1G50900	0.14	0.0361
AT1G50910	0.95	4.39e-06
AT1G50920	0.48	0.000435
AT1G50940	0.17	0.0444
AT1G50950	0.17	0.0444
AT1G50970	0.3	0.0442
AT1G51060	0.15	0.0144
AT1G51070	0.15	0.0144
AT1G51080	0.83	5.08e-21
AT1G51090	-0.42	0.0214
AT1G51100	0.84	2.28e-30
AT1G51110	0.84	2.28e-30
AT1G51140	0.16	0.0309
AT1G51160	-0.24	0.000366
AT1G51170	-0.33	1.4e-06
AT1G51390	0.82	4.24e-33
AT1G51400	0.82	4.24e-33
AT1G51402	0.82	4.24e-33
AT1G51430	0.25	0.00575
AT1G51500	0.2	0.00691
AT1G51530	0.72	0.0121
AT1G51538	0.37	0.00441
AT1G51560	0.31	0.00145
AT1G51580	-0.9	0.00223
AT1G51590	-0.9	0.00223
AT1G51630	0.24	0.00495
AT1G51650	0.25	0.0035
AT1G51690	0.17	0.0229
AT1G51730	0.16	0.0341
AT1G51740	0.16	0.0341
AT1G51770	1.61	1.01e-07
AT1G51800	-0.86	0.0044
AT1G51805	1.39	2.85e-43
AT1G51860	-0.81	0.00044
AT1G51950	0.35	1.81e-09
AT1G52000	0.37	1.91e-05
AT1G52100	1.35	6.27e-05
AT1G52190	-0.72	1.56e-12
AT1G52200	-0.38	0.00618
AT1G52220	1.27	2.62e-15
AT1G52230	1.27	2.62e-15
AT1G52240	1.27	2.62e-15
AT1G52260	-0.19	0.0387
AT1G52290	-0.44	0.0316
AT1G52300	0.38	1.24e-05
AT1G52310	0.26	0.00562
AT1G52340	0.43	6.71e-10
AT1G52342	0.43	6.71e-10
AT1G52370	0.25	0.0163
AT1G52380	0.25	0.0163
AT1G52420	0.48	4.55e-06
AT1G52500	0.41	0.00335
AT1G52510	1.23	0.00107
AT1G52560	0.8	0.0108
AT1G52590	0.26	0.00154
AT1G52600	0.26	0.00154
AT1G52615	0.82	8.32e-06
AT1G52670	0.64	0.00474
AT1G52720	0.2	0.00103
AT1G52730	0.2	0.00103
AT1G52750	-0.71	0.00434
AT1G52780	0.21	0.00512
AT1G52800	1.89	6.8e-10
AT1G52830	-1.97	5.4e-31
AT1G52855	-0.5	0.00363
AT1G52870	0.56	3.45e-10
AT1G52980	2.27	1.11e-08
AT1G52990	2.27	1.11e-08
AT1G53000	1	3.27e-05
AT1G53090	0.52	3.32e-11
AT1G53120	0.33	8.32e-05
AT1G53180	-0.61	5.94e-21
AT1G53200	0.46	2.75e-05
AT1G53210	0.3	3.83e-06
AT1G53240	0.39	2.81e-09
AT1G53250	0.39	2.81e-09
AT1G53330	-0.28	0.0282
AT1G53340	-0.71	2.37e-15
AT1G53345	0.54	7.51e-13
AT1G53350	0.54	7.51e-13
AT1G53390	0.52	2.44e-12
AT1G53400	0.27	0.00215
AT1G53440	0.25	0.0331
AT1G53470	-0.54	6.68e-05
AT1G53520	0.46	2.42e-11
AT1G53530	0.46	2.42e-11
AT1G53541	0.61	3.24e-08
AT1G53542	0.61	3.24e-08
AT1G53543	0.61	3.24e-08
AT1G53580	-0.54	0.0421
AT1G53590	0.2	0.012
AT1G53620	-1.63	4.41e-06
AT1G53625	-1.24	5.96e-12
AT1G53670	0.23	0.0499
AT1G53690	-0.93	0.000652
AT1G53700	-0.78	5.01e-24
AT1G53720	-1.16	5.96e-39
AT1G53790	0.29	0.000693
AT1G53800	0.29	0.000693
AT1G53830	-0.58	9.15e-10
AT1G53850	0.23	0.0048
AT1G53860	0.57	5.45e-09
AT1G53880	0.31	8.53e-06
AT1G53885	-0.76	0.0127
AT1G53900	0.27	0.000229
AT1G53903	-0.86	0.0046
AT1G53920	0.88	4e-07
AT1G53990	-0.38	0.0129
AT1G54010	0.5	1.25e-17
AT1G54020	0.47	0.00481
AT1G54050	0.36	1.77e-09
AT1G54060	0.36	1.77e-09
AT1G54095	-0.87	3.44e-08
AT1G54100	-0.23	0.00163
AT1G54110	-0.23	0.00163
AT1G54140	0.19	0.00653
AT1G54150	0.19	0.00653
AT1G54180	0.39	0.00951
AT1G54200	-0.89	1.01e-32
AT1G54215	-0.34	0.00223
AT1G54220	0.62	0.00279
AT1G54290	0.37	0.0103
AT1G54310	0.94	1.72e-07
AT1G54340	0.52	3.06e-09
AT1G54350	0.52	3.06e-09
AT1G54380	0.3	0.00341
AT1G54385	1.13	8.9e-06
AT1G54390	0.24	0.0369
AT1G54410	-0.2	0.0314
AT1G54440	0.32	0.000538
AT1G54490	0.41	6.04e-08
AT1G54500	0.41	6.04e-08
AT1G54530	1.28	0.00255
AT1G54730	0.86	0.000443
AT1G54740	0.56	8.46e-15
AT1G54770	0.34	3.24e-05
AT1G54780	1.02	4.23e-39
AT1G54790	1.42	7.1e-06
AT1G54820	2.7	1.24e-53
AT1G54840	0.45	3.53e-08
AT1G54850	0.45	3.53e-08
AT1G55080	0.17	0.0162
AT1G55090	0.17	0.0162
AT1G55130	0.75	1.46e-09
AT1G55140	0.28	0.000645
AT1G55150	0.28	0.000645
AT1G55152	0.14	0.0211
AT1G55160	0.14	0.0211
AT1G55200	1.15	1.69e-15
AT1G55205	0.42	0.00129
AT1G55210	-0.28	0.000951
AT1G55250	0.84	6.3e-11
AT1G55260	0.36	0.00041
AT1G55270	0.25	0.00198
AT1G55280	0.65	3.04e-11
AT1G55300	0.26	0.000318
AT1G55310	0.79	1.4e-08
AT1G55320	0.79	1.4e-08
AT1G55325	0.35	2.39e-05
AT1G55330	0.35	2.39e-05
AT1G55350	0.21	0.0195
AT1G55360	0.25	0.000175
AT1G55365	-0.36	0.00333
AT1G55370	1.96	8.21e-33
AT1G55380	-0.43	0.00611
AT1G55390	-0.72	3.95e-10
AT1G55420	-0.21	0.0421
AT1G55430	-1.17	2.17e-12
AT1G55450	0.35	9.49e-09
AT1G55460	0.35	9.49e-09
AT1G55480	1.13	4.46e-06
AT1G55490	1.03	7.09e-08
AT1G55520	0.62	0.0351
AT1G55550	0.99	3.92e-11
AT1G55580	-0.38	0.000643
AT1G55620	0.19	0.0239
AT1G55670	0.7	2.65e-30
AT1G55675	0.7	2.65e-30
AT1G55680	0.7	2.65e-30
AT1G55750	0.29	0.00539
AT1G55790	-1.29	0.000111
AT1G55805	0.21	0.0103
AT1G55840	-0.25	3.55e-06
AT1G55850	-0.25	3.55e-06
AT1G55860	0.56	0.017
AT1G55880	-0.96	0.00432
AT1G55910	0.85	3.36e-15
AT1G55915	2.17	1.71e-41
AT1G55930	0.28	0.00503
AT1G55960	0.52	5.33e-09
AT1G55980	0.2	0.0286
AT1G56000	0.26	0.00187
AT1G56045	0.62	7.57e-06
AT1G56050	0.84	4.64e-13
AT1G56080	-0.31	0.00104
AT1G56180	0.15	0.0158
AT1G56190	0.15	0.0158
AT1G56260	0.49	6.12e-06
AT1G56310	0.38	0.00169
AT1G56330	0.23	0.00731
AT1G56340	0.63	2.06e-06
AT1G56345	0.5	1.01e-11
AT1G56350	0.5	1.01e-11
AT1G56420	0.21	0.0154
AT1G56440	0.38	0.0146
AT1G56450	0.24	0.0124
AT1G56460	0.35	0.00188
AT1G56500	0.97	2.36e-05
AT1G56510	5.13	0.000667
AT1G56520	2.95	1.18e-08
AT1G56550	-0.44	0.000753
AT1G56570	1.08	1.29e-07
AT1G56580	0.34	0.00108
AT1G56590	0.23	0.00829
AT1G56670	1.03	6.28e-06
AT1G56690	0.69	0.0224
AT1G56720	0.17	0.0289
AT1G57540	0.18	0.0276
AT1G57570	-1.95	1.28e-32
AT1G57660	0.26	0.000785
AT1G57720	0.51	3.95e-08
AT1G57770	3.79	0.000201
AT1G57850	0.23	0.00477
AT1G57860	0.29	0.000496
AT1G57980	0.65	2.17e-10
AT1G57990	0.18	0.00973
AT1G58030	-0.27	1.19e-05
AT1G58037	-1.55	2.56e-07
AT1G58080	0.27	0.000821
AT1G58100	-0.2	0.00635
AT1G58150	0.18	0.00873
AT1G58160	0.18	0.00605
AT1G58180	0.34	8.21e-08
AT1G58190	2.2	4.4e-16
AT1G58200	0.37	0.000185
AT1G58270	0.35	5.62e-07
AT1G58280	0.69	0.0318
AT1G58290	0.8	3.78e-39
AT1G58340	0.79	2.24e-12
AT1G58360	2.2	6.75e-06
AT1G58400	-0.7	1.85e-14
AT1G58410	-1.39	6.1e-17
AT1G58420	-0.6	1.1e-05
AT1G58440	0.25	0.00611
AT1G58590	0.36	9.19e-06
AT1G58602	0.95	9.31e-22
AT1G58684	0.19	0.0155
AT1G58807	-1.99	8.56e-12
AT1G58848	1.83	8.86e-42
AT1G59124	1.85	5.99e-49
AT1G59218	1.96	2.55e-53
AT1G59359	0.21	0.0158
AT1G59520	0.24	0.0296
AT1G59560	0.33	0.000808
AT1G59580	0.17	0.0332
AT1G59590	-0.3	0.00011
AT1G59600	0.2	0.0457
AT1G59620	0.39	0.00106
AT1G59700	0.5	1.34e-09
AT1G59720	1.16	3.67e-19
AT1G59760	0.39	0.000295
AT1G59830	0.19	0.0343
AT1G59840	1.25	1.01e-15
AT1G59860	0.31	0.0167
AT1G59940	-0.69	1.54e-09
AT1G59990	0.49	0.0203
AT1G60000	0.24	2.05e-05
AT1G60010	0.24	2.05e-05
AT1G60060	-2.02	2.7e-11
AT1G60140	-0.25	2.03e-05
AT1G60160	0.39	6.42e-06
AT1G60190	-0.45	1.69e-11
AT1G60220	0.23	0.0473
AT1G60230	0.29	0.00186
AT1G60260	4.27	0.000867
AT1G60270	2.55	1.25e-06
AT1G60390	-0.85	0.00176
AT1G60440	-0.18	0.0331
AT1G60460	0.94	1.22e-08
AT1G60505	0.22	0.0164
AT1G60525	0.33	0.000853
AT1G60530	0.33	0.000853
AT1G60550	0.64	4.42e-14
AT1G60560	0.64	4.42e-14
AT1G60590	9.58	1.36e-28
AT1G60600	0.71	1.71e-07
AT1G60610	-0.48	8.75e-07
AT1G60630	-1.11	0.0112
AT1G60640	0.46	8.15e-06
AT1G60650	0.46	8.15e-06
AT1G60660	0.28	0.00282
AT1G60690	0.73	6.87e-08
AT1G60700	0.8	6.16e-11
AT1G60770	0.46	0.00286
AT1G60790	0.19	0.0207
AT1G60800	0.47	3.62e-12
AT1G60810	0.84	4.18e-10
AT1G60850	0.43	0.00527
AT1G60860	0.68	1.02e-05
AT1G60890	0.23	0.00874
AT1G60900	0.25	0.0347
AT1G60940	0.19	0.01
AT1G60950	1.07	2.2e-48
AT1G60960	1.07	2.2e-48
AT1G61000	0.56	0.00841
AT1G61040	-0.79	0.00716
AT1G61050	-1.38	2.23e-13
AT1G61160	-1.4	1.09e-24
AT1G61165	-0.7	0.0102
AT1G61190	2.21	5.37e-17
AT1G61215	0.24	0.0035
AT1G61240	0.27	0.000709
AT1G61255	-0.75	0.000901
AT1G61260	-0.64	2.08e-19
AT1G61275	0.2	0.0482
AT1G61280	0.2	0.0482
AT1G61340	0.47	0.000169
AT1G61360	-0.88	1.39e-05
AT1G61380	0.72	4.59e-11
AT1G61430	0.89	1.95e-08
AT1G61500	0.63	6.45e-07
AT1G61520	1.58	6.83e-85
AT1G61560	-0.85	0.00692
AT1G61570	0.64	0.00657
AT1G61580	0.45	0.000267
AT1G61620	0.18	0.03
AT1G61667	-0.46	0.000169
AT1G61670	0.25	0.00286
AT1G61740	-0.19	0.00289
AT1G61760	3.15	1.1e-06
AT1G61780	0.23	0.000207
AT1G61790	0.23	0.000207
AT1G61795	1.46	1.83e-46
AT1G61810	0.75	0.000695
AT1G61820	0.49	0.000125
AT1G61840	-0.9	0.00325
AT1G61860	-0.67	7.43e-05
AT1G61870	0.24	0.0315
AT1G61890	-0.2	0.00247
AT1G61930	-0.22	0.0238
AT1G61970	0.23	0.0199
AT1G61980	0.22	0.0184
AT1G61990	0.51	0.000514
AT1G62010	0.61	4.03e-08
AT1G62030	1.17	5.4e-14
AT1G62040	1.91	1.93e-06
AT1G62050	0.69	0.0338
AT1G62110	0.57	2.85e-07
AT1G62120	0.4	0.000571
AT1G62150	1.06	8.69e-07
AT1G62180	0.84	1.32e-18
AT1G62181	0.84	1.32e-18
AT1G62200	0.41	1.24e-05
AT1G62300	-0.42	1.78e-06
AT1G62310	0.36	0.00145
AT1G62380	0.19	0.0411
AT1G62440	-1.56	2.27e-154
AT1G62480	-0.55	0.000103
AT1G62490	0.9	2.05e-07
AT1G62510	1.79	1.85e-32
AT1G62560	1.36	0.0109
AT1G62570	0.17	0.0426
AT1G62600	-0.45	3.73e-12
AT1G62610	-0.45	3.73e-12
AT1G62620	-0.45	3.73e-12
AT1G62630	3.45	4.62e-31
AT1G62640	0.2	0.00963
AT1G62680	0.36	0.00478
AT1G62710	1.13	7.08e-10
AT1G62750	1.41	8.94e-06
AT1G62760	-0.43	0.00122
AT1G62770	-0.82	8.11e-15
AT1G62780	0.92	7.81e-14
AT1G62800	-1.05	5.2e-18
AT1G62830	0.31	0.00104
AT1G62840	-1.25	4.48e-06
AT1G62850	-1.25	4.48e-06
AT1G62900	1.27	1.64e-10
AT1G62910	0.66	1.94e-07
AT1G62930	0.22	0.0365
AT1G62950	0.69	5.57e-09
AT1G62960	0.29	0.00014
AT1G62990	-1.26	5.97e-23
AT1G63020	-0.93	2.32e-06
AT1G63050	0.27	0.00734
AT1G63080	0.31	0.00421
AT1G63130	0.39	7.23e-05
AT1G63150	0.57	1.64e-06
AT1G63230	0.65	8.41e-08
AT1G63240	0.47	0.0118
AT1G63245	-0.67	0.000796
AT1G63260	0.38	0.000995
AT1G63300	-0.22	0.0424
AT1G63330	0.83	0.00469
AT1G63350	1.07	1.49e-07
AT1G63360	2.87	8.22e-06
AT1G63370	-0.2	0.00274
AT1G63380	-0.2	0.00274
AT1G63390	-0.2	0.00274
AT1G63400	-0.2	0.00274
AT1G63410	-1.03	0.00282
AT1G63420	0.71	0.000195
AT1G63500	-0.2	0.00972
AT1G63580	2.15	2.07e-06
AT1G63610	0.23	0.0402
AT1G63670	0.43	6.31e-08
AT1G63690	-0.94	2.93e-09
AT1G63710	-0.5	0.00335
AT1G63750	0.4	0.00241
AT1G63770	0.24	0.00983
AT1G63780	0.97	0.000171
AT1G63800	0.58	7.21e-17
AT1G63840	-0.31	8.56e-05
AT1G63850	0.23	0.00106
AT1G63855	0.4	0.00564
AT1G63860	0.36	0.0156
AT1G63880	1.52	1.19e-09
AT1G63900	0.25	0.00234
AT1G63930	1.01	9.69e-14
AT1G63970	0.22	0.00239
AT1G63980	0.22	0.00239
AT1G64020	2.27	3.46e-05
AT1G64040	0.18	0.0208
AT1G64060	-0.57	1.73e-17
AT1G64090	0.3	0.000175
AT1G64100	0.25	0.035
AT1G64105	0.25	0.035
AT1G64110	-1.88	2.08e-30
AT1G64150	0.51	0.00338
AT1G64180	0.62	2.82e-08
AT1G64185	0.62	2.82e-08
AT1G64200	0.29	0.0215
AT1G64330	-0.44	2.4e-07
AT1G64355	0.17	0.0433
AT1G64370	-1.57	2.18e-07
AT1G64380	-0.26	0.000251
AT1G64430	0.27	0.000634
AT1G64440	-0.56	3.89e-08
AT1G64490	0.66	3.12e-22
AT1G64500	0.66	3.12e-22
AT1G64510	0.16	0.0235
AT1G64520	0.16	0.0235
AT1G64580	0.61	1.12e-07
AT1G64580	0.58	1.09e-09
AT1G64660	-1.36	4.6e-08
AT1G64680	0.88	7.31e-30
AT1G64720	0.34	2.56e-07
AT1G64740	0.48	0.000122
AT1G64760	0.4	0.00266
AT1G64770	0.59	1.01e-12
AT1G64780	2.12	2.66e-08
AT1G64790	0.67	1.56e-06
AT1G64850	0.39	4.03e-05
AT1G64860	0.74	3.83e-10
AT1G64880	0.93	0.000244
AT1G64900	1.67	3.78e-39
AT1G64970	0.45	7.52e-05
AT1G65032	0.4	0.00474
AT1G65190	1.48	0.000208
AT1G65230	2.22	4.66e-40
AT1G65250	0.65	0.000736
AT1G65260	0.3	0.00804
AT1G65290	0.29	0.00445
AT1G65320	-0.63	0.00257
AT1G65380	0.38	0.000101
AT1G65410	0.28	0.00963
AT1G65486	4.56	3.16e-22
AT1G65510	-0.66	0.000669
AT1G65520	-0.23	0.00454
AT1G65540	0.27	0.0162
AT1G65541	0.27	0.0162
AT1G65660	0.28	0.0364
AT1G65690	-0.51	0.0149
AT1G65850	-0.47	0.00149
AT1G65870	7.87	1.06e-18
AT1G65900	1.23	1.98e-06
AT1G65920	-0.46	4.19e-06
AT1G65930	0.32	9.91e-07
AT1G65960	0.42	8.92e-05
AT1G66040	-1.11	5.09e-05
AT1G66130	0.82	8.36e-18
AT1G66140	0.41	0.00112
AT1G66173	-0.33	0.0103
AT1G66200	1.19	3.35e-36
AT1G66230	0.36	0.0044
AT1G66280	-1.24	7.86e-11
AT1G66330	0.42	4.01e-07
AT1G66350	-0.17	0.00949
AT1G66430	0.33	0.00925
AT1G66440	-1.57	6.02e-20
AT1G66450	-1.79	2.7e-46
AT1G66500	0.26	0.00324
AT1G66510	0.26	0.00324
AT1G66520	0.31	0.00943
AT1G66530	0.2	0.0223
AT1G66540	1.21	3.09e-10
AT1G66580	0.28	0.015
AT1G66650	0.56	0.00338
AT1G66725	2.29	0.000138
AT1G66740	0.38	0.00305
AT1G66760	0.64	1.71e-19
AT1G66810	0.18	0.0225
AT1G66840	1.74	3.93e-24
AT1G66880	-0.3	0.00345
AT1G66900	0.22	0.00237
AT1G66910	1.7	1.94e-28
AT1G66940	0.75	1.89e-13
AT1G66970	2.16	7.64e-102
AT1G66980	2.72	1.83e-67
AT1G67040	0.19	0.0442
AT1G67080	0.23	0.0089
AT1G67090	1.02	8.8e-44
AT1G67195	0.63	2.16e-06
AT1G67265	-1	0.000279
AT1G67328	-0.33	0.000107
AT1G67330	-0.33	0.000107
AT1G67350	0.17	0.037
AT1G67360	0.14	0.0318
AT1G67365	0.14	0.0318
AT1G67370	0.14	0.0318
AT1G67400	0.55	0.00661
AT1G67430	0.24	0.0137
AT1G67440	0.37	0.00521
AT1G67470	0.59	2.7e-06
AT1G67490	0.27	0.00753
AT1G67510	-0.88	1.27e-05
AT1G67560	-0.44	3.12e-10
AT1G67570	-0.2	0.045
AT1G67590	-0.15	0.0344
AT1G67690	0.47	0.00566
AT1G67700	0.67	4.6e-13
AT1G67710	1.13	0.000847
AT1G67740	0.52	1.88e-12
AT1G67785	0.14	0.0257
AT1G67790	0.14	0.0257
AT1G67792	0.14	0.0257
AT1G67810	-0.86	2.47e-13
AT1G67830	0.73	6.91e-08
AT1G67840	0.34	0.000124
AT1G67900	0.84	1.8e-07
AT1G67950	0.35	0.000137
AT1G68000	2.71	6.62e-36
AT1G68010	1.4	6.91e-49
AT1G68020	-0.15	0.0433
AT1G68070	0.14	0.0274
AT1G68080	0.14	0.0274
AT1G68120	0.32	5.69e-06
AT1G68140	-0.44	1.7e-12
AT1G68185	1.15	9.86e-12
AT1G68190	0.51	2.26e-11
AT1G68220	0.34	0.000296
AT1G68238	5.73	4.45e-09
AT1G68260	0.35	0.00485
AT1G68330	-0.35	3.44e-05
AT1G68340	-0.37	0.000234
AT1G68360	-1.48	1.89e-06
AT1G68400	0.2	0.00143
AT1G68450	-0.69	0.00326
AT1G68470	1.54	1.74e-17
AT1G68520	0.95	9.13e-36
AT1G68526	1	6.81e-08
AT1G68530	0.21	0.00374
AT1G68570	0.78	1.86e-05
AT1G68580	0.18	0.0112
AT1G68585	0.83	2.67e-34
AT1G68590	0.83	2.67e-34
AT1G68620	-0.43	1.75e-06
AT1G68660	0.16	0.0269
AT1G68690	-0.37	6.13e-09
AT1G68725	-2.34	9.46e-11
AT1G68780	1.15	3.03e-26
AT1G68790	0.24	0.00331
AT1G68830	0.95	4.66e-23
AT1G68870	7.36	1.13e-15
AT1G68872	0.39	3.59e-05
AT1G68890	2	8.35e-06
AT1G68935	2.46	2.89e-25
AT1G68940	2.46	2.89e-25
AT1G68945	0.63	0.00187
AT1G69040	-0.29	0.000234
AT1G69050	-0.33	0.000276
AT1G69150	-1.26	1.86e-05
AT1G69160	0.44	2.17e-12
AT1G69200	0.6	0.00296
AT1G69250	1.9	0.00304
AT1G69295	-0.19	0.0108
AT1G69340	0.21	0.0309
AT1G69380	0.29	0.00118
AT1G69420	0.33	2.18e-06
AT1G69430	0.32	0.032
AT1G69450	-0.31	0.00119
AT1G69490	0.68	0.000716
AT1G69520	0.69	1.25e-14
AT1G69523	0.69	1.25e-14
AT1G69526	-1.12	2.05e-20
AT1G69530	0.67	2.34e-26
AT1G69540	-0.74	0.0112
AT1G69550	0.52	2.39e-10
AT1G69570	-0.71	0.00142
AT1G69572	-0.71	0.00142
AT1G69600	-0.41	3.98e-07
AT1G69610	0.96	8.82e-13
AT1G69620	0.39	1e-05
AT1G69670	0.21	0.00612
AT1G69680	0.21	0.00612
AT1G69690	-0.23	0.00204
AT1G69700	1.13	3.8e-12
AT1G69730	4.09	7.78e-16
AT1G69740	0.39	1.39e-05
AT1G69770	-0.35	0.000209
AT1G69780	-0.21	0.00773
AT1G69790	-0.74	0.00247
AT1G69810	-0.7	1.68e-08
AT1G69830	0.43	0.0191
AT1G69850	-0.19	0.025
AT1G69870	0.92	0.000785
AT1G69890	-0.41	0.000512
AT1G70070	0.41	0.000163
AT1G70100	0.37	3.09e-06
AT1G70150	1.29	8.81e-06
AT1G70160	0.2	0.0113
AT1G70170	-0.71	3.29e-11
AT1G70200	0.2	0.00898
AT1G70210	0.39	3.31e-09
AT1G70250	0.93	2.93e-09
AT1G70280	0.62	2.5e-19
AT1G70290	0.16	0.0298
AT1G70310	0.88	3.63e-12
AT1G70410	0.85	6.35e-14
AT1G70420	-0.42	5.99e-09
AT1G70460	-0.9	3.62e-05
AT1G70480	0.35	4.37e-05
AT1G70490	0.27	0.0068
AT1G70550	0.84	3.61e-05
AT1G70560	-0.65	1.09e-09
AT1G70580	1.12	7.37e-07
AT1G70600	0.3	7.78e-06
AT1G70610	0.3	7.78e-06
AT1G70630	0.34	0.00112
AT1G70650	0.65	0.000351
AT1G70690	-0.41	1.3e-06
AT1G70700	0.32	9e-07
AT1G70710	-0.77	1.86e-18
AT1G70760	1.85	2.31e-26
AT1G70782	-0.28	1.92e-05
AT1G70782	-0.28	1.92e-05
AT1G70820	8.61	2.83e-22
[truncated: 7,304 more rows]

## Sheet: Dataset S8
Supplemental Dataset S8. List of genes with statistically significant H3K9ac changes from wtR1/wtD comparison
GeneID	logFC (wtR1/wtD)	FDR
AT1G01110	-0.43	0.00496
AT1G01380	-0.48	0.0127
AT1G01610	0.37	0.0274
AT1G02610	-0.47	0.00371
AT1G02640	-0.4	0.00408
AT1G03630	0.49	0.00483
AT1G03800	-0.43	0.0186
AT1G04310	-0.58	1.21e-06
AT1G04540	0.56	0.00236
AT1G04620	-0.86	0.0124
AT1G04680	-0.37	0.0358
AT1G05020	-0.31	0.045
AT1G05560	0.86	8.41e-08
AT1G05540	0.86	8.41e-08
AT1G05680	1.74	0.0457
AT1G06040	0.59	0.000245
AT1G06050	0.59	0.000245
AT1G06060	0.59	0.000245
AT1G06360	0.5	0.0267
AT1G06645	0.71	6.47e-05
AT1G06650	0.52	0.000663
AT1G06670	0.72	8.89e-09
AT1G06680	0.72	8.89e-09
AT1G06690	0.87	0.000372
AT1G06930	-0.53	0.0033
AT1G07160	0.97	3.73e-06
AT1G07280	0.7	0.0133
AT1G07590	0.82	0.0042
AT1G07600	0.82	0.0042
AT1G07700	1.2	5.16e-11
AT1G08230	0.38	0.0135
AT1G08380	0.41	0.0127
AT1G08390	0.41	0.0127
AT1G08460	0.43	0.00476
AT1G09300	0.41	0.0385
AT1G09350	1.14	8.76e-06
AT1G10360	0.9	2.47e-14
AT1G10370	0.9	2.47e-14
AT1G10550	-0.86	7.18e-09
AT1G10640	0.6	0.0237
AT1G10920	0.55	0.00156
AT1G10930	0.76	3.54e-05
AT1G11260	-0.44	0.023
AT1G11290	0.52	0.0194
AT1G11960	-0.54	0.00406
AT1G12240	0.33	0.0423
AT1G12370	4.38	0.000409
AT1G12845	-0.49	0.0381
AT1G12860	1.02	0.000678
AT1G12860	0.45	0.00264
AT1G12900	0.7	0.000543
AT1G13080	0.65	2.2e-05
AT1G13270	-0.68	0.0318
AT1G13740	0.41	0.0364
AT1G13820	0.99	0.00029
AT1G13910	0.55	0.00307
AT1G13920	2.67	2.93e-25
AT1G13930	1.13	3.15e-11
AT1G14240	0.75	0.0192
AT1G14340	0.56	0.00045
AT1G14345	0.56	0.00045
AT1G14370	-0.53	0.00288
AT1G14520	0.68	0.000348
AT1G14600	-0.52	0.00664
AT1G14860	-0.33	0.0208
AT1G15050	-0.6	0.0284
AT1G15170	0.69	0.00849
AT1G15260	0.82	2.09e-05
AT1G15270	0.82	2.09e-05
AT1G15500	0.69	2.34e-08
AT1G15640	-0.56	0.0342
AT1G15800	-1.21	3.92e-05
AT1G15950	2.3	9.47e-17
AT1G15960	2.3	9.47e-17
AT1G15980	1.08	2.85e-08
AT1G16720	0.59	0.000663
AT1G16750	0.54	0.00909
AT1G17050	0.56	0.000235
AT1G17100	0.46	0.00815
AT1G17220	0.8	6.39e-05
AT1G17420	0.82	0.00289
AT1G18060	0.8	1.72e-05
AT1G18330	0.77	9.73e-10
AT1G18335	1.27	2.46e-25
AT1G18400	-0.59	0.00599
AT1G18450	2.27	0.0397
AT1G18480	0.49	0.0186
AT1G18485	0.49	0.0186
AT1G18570	-0.45	0.00274
AT1G18700	0.52	0.000166
AT1G18710	1.11	1.96e-07
AT1G18730	0.66	0.000227
AT1G18735	0.66	0.000227
AT1G18835	-0.54	0.0307
AT1G19140	0.39	0.017
AT1G19150	0.39	0.017
AT1G19310	-0.42	0.00674
AT1G19330	-0.45	0.000947
AT1G19340	-0.38	0.00404
AT1G20780	-0.76	9.67e-11
AT1G20790	-0.7	5.42e-10
AT1G21400	0.51	0.00823
AT1G22220	0.44	0.0411
AT1G22400	0.62	0.0152
AT1G22650	0.63	1.41e-05
AT1G22750	1.1	2.51e-10
AT1G22770	0.97	2.34e-11
AT1G23060	-0.57	0.00138
AT1G23310	0.64	2.66e-05
AT1G23740	0.9	1.19e-08
AT1G23870	-0.31	0.0228
AT1G24148	2.14	0.00481
AT1G26270	-0.33	0.0292
AT1G26761	8.68	2.72e-21
AT1G27370	1.07	2.08e-06
AT1G28100	-0.47	0.016
AT1G28130	0.36	0.0287
AT1G28135	1.45	3.62e-14
AT1G28330	-0.55	0.00352
AT1G28570	0.77	0.0045
AT1G28610	3.51	0.00953
AT1G29630	4.75	0.041
AT1G29640	0.49	7.47e-05
AT1G29880	0.35	0.041
AT1G29910	1.26	0.00174
AT1G29920	2.78	1.3e-07
AT1G29980	-0.62	0.00424
AT1G30210	-0.5	0.0423
AT1G30330	1.07	0.00821
AT1G30530	0.53	0.00445
AT1G30620	-0.36	0.0345
AT1G30820	-0.61	0.000177
AT1G31330	0.62	2.43e-08
AT1G31335	0.62	2.43e-08
AT1G31550	1.59	0.00222
AT1G31580	0.91	3.36e-05
AT1G31710	0.98	0.00291
AT1G31820	1.01	0.000238
AT1G31920	0.49	0.00649
AT1G32080	0.49	0.00373
AT1G32100	1.46	6.35e-05
AT1G32120	0.52	0.00864
AT1G32440	0.51	0.0106
AT1G32470	0.7	0.000106
AT1G32520	6.42	2.81e-08
AT1G32780	7.86	8.67e-17
AT1G33102	0.44	0.0159
AT1G33110	7.13	1.28e-12
AT1G33170	-0.59	0.00488
AT1G34190	0.66	0.0411
AT1G34420	0.83	0.0145
AT1G35420	0.65	2.15e-06
AT1G36050	-0.39	0.014
AT1G36060	-0.39	0.014
AT1G41830	5.85	6.35e-06
AT1G42540	0.91	9.38e-13
AT1G42550	0.91	9.38e-13
AT1G42960	0.74	1.34e-08
AT1G42970	0.74	1.34e-08
AT1G43000	-0.76	7.38e-05
AT1G43040	-0.6	0.0483
AT1G43160	1.24	4.86e-10
AT1G43790	5.42	0.000378
AT1G44446	0.84	1.42e-08
AT1G44478	0.84	1.42e-08
AT1G44575	1	8.51e-15
AT1G44830	-0.68	1.91e-06
AT1G45130	-0.43	0.00445
AT1G45201	0.83	0.0309
AT1G45230	0.46	8.39e-05
AT1G45249	0.35	0.00553
AT1G45474	1.24	2.81e-14
AT1G46264	0.71	0.0102
AT1G47370	2.79	0.000227
AT1G47530	0.44	0.00371
AT1G47990	1.97	0.0353
AT1G48030	0.42	0.0011
AT1G48040	0.42	0.0011
AT1G48100	1.77	1.19e-23
AT1G48598	0.63	0.00101
AT1G48600	0.63	0.00101
AT1G48650	0.6	0.00236
AT1G48670	-0.59	0.0368
AT1G49010	0.75	1.6e-07
AT1G49130	-0.83	0.000866
AT1G49430	0.45	0.0129
AT1G49450	0.56	0.0125
AT1G49510	-0.4	0.00759
AT1G50250	0.78	2.81e-08
AT1G50260	0.34	0.0499
AT1G50270	0.34	0.0499
AT1G50380	0.53	0.0109
AT1G51805	0.59	0.00222
AT1G51940	-0.57	1.91e-07
AT1G52000	0.6	1.2e-05
AT1G52190	-0.64	0.00424
AT1G52240	-0.63	0.000345
AT1G52290	-0.44	0.0168
AT1G52870	0.53	0.00208
AT1G52980	2.56	1.31e-09
AT1G52990	2.87	5.95e-07
AT1G53000	2.24	9.85e-23
AT1G53090	0.48	0.00571
AT1G53440	-0.61	0.0166
AT1G53510	-0.4	0.00457
AT1G53690	-1.04	0.0251
AT1G53720	-0.58	1.01e-05
AT1G53920	0.78	0.00412
AT1G54570	0.38	0.0276
AT1G54780	0.55	1.2e-05
AT1G55250	0.47	0.0394
AT1G55370	0.75	0.0251
AT1G55480	0.84	6.86e-05
AT1G55910	0.91	1.14e-08
AT1G56670	0.78	0.0445
AT1G57570	-0.84	0.000367
AT1G57770	2.88	0.00014
AT1G58290	0.43	0.000592
AT1G58340	0.86	1.83e-10
AT1G58360	0.64	0.0137
AT1G58400	-0.65	0.000302
AT1G58410	-0.73	0.00199
AT1G58848	0.95	0.000334
AT1G59124	0.82	0.00557
AT1G59218	0.9	0.00175
AT1G59700	0.36	0.0272
AT1G59720	0.6	0.00724
AT1G60060	-0.66	0.000585
AT1G60260	3.11	0.0124
AT1G60270	3.11	1.31e-07
AT1G60590	7.65	2.54e-15
AT1G60950	0.7	1.83e-08
AT1G60960	0.7	1.83e-08
AT1G61190	1.13	0.0178
AT1G61380	0.42	0.0493
AT1G61520	0.65	1.05e-06
AT1G61890	0.37	0.00945
AT1G62030	1.02	2.42e-06
AT1G62440	-0.75	0.0215
AT1G62630	1.85	0.016
AT1G62710	1.24	2.9e-09
AT1G62750	1.23	0.000824
AT1G62975	1.91	1.79e-05
AT1G63020	-0.96	0.0122
AT1G63500	-0.37	0.0214
AT1G63580	1.95	0.0154
AT1G63690	-0.64	0.0102
AT1G63880	0.89	0.000169
AT1G64490	0.57	9.97e-06
AT1G64500	0.57	9.97e-06
AT1G64580	0.38	0.0394
AT1G64740	0.45	0.0476
AT1G64770	0.39	0.0132
AT1G64780	1.87	9.69e-06
AT1G64860	0.48	0.0137
AT1G64900	1.12	9.59e-10
AT1G64970	0.56	0.0017
AT1G65230	1.55	2.61e-10
AT1G65870	5.97	1.36e-06
AT1G65920	-0.47	0.0421
AT1G66130	0.44	0.0305
AT1G66725	2.8	9.19e-06
AT1G66760	0.7	3.33e-07
AT1G66940	-1.13	4.84e-08
AT1G67265	-0.86	1.3e-05
AT1G67360	0.38	0.0332
AT1G67365	0.38	0.0332
AT1G67370	0.38	0.0332
AT1G67710	1.2	0.00525
AT1G68000	1.31	0.0343
AT1G68010	0.51	0.00264
AT1G68190	-0.37	0.0104
AT1G68560	-0.4	0.00309
AT1G68780	0.57	0.00173
AT1G68830	0.87	4.87e-08
AT1G68890	1.17	0.00588
AT1G69010	-0.49	0.00196
AT1G69250	1.34	0.00546
AT1G69530	0.39	0.0277
AT1G69730	3.31	4.48e-23
AT1G69870	0.94	0.0176
AT1G70250	0.77	0.00199
AT1G70550	0.89	0.00171
AT1G70560	-0.4	0.0265
AT1G70580	0.8	0.0366
AT1G70710	-0.41	0.00875
AT1G70760	0.84	0.00769
AT1G70820	7.15	1.27e-12
AT1G71480	0.71	0.000217
AT1G71500	0.92	2.92e-07
AT1G71810	0.5	0.0312
AT1G71920	0.79	0.0401
AT1G72030	0.9	1.38e-06
AT1G72180	-0.52	0.000373
AT1G72416	-0.67	0.00424
AT1G72520	-0.38	0.0405
AT1G72920	0.46	0.0157
AT1G73360	0.94	0.000572
AT1G73460	0.52	0.0014
AT1G73470	2.22	2.12e-23
AT1G73590	0.77	0.0186
AT1G73650	0.65	0.000424
AT1G73830	-1.8	4.58e-06
AT1G73840	-1.5	3.06e-08
AT1G73870	8.58	1.51e-20
AT1G74430	0.81	4.57e-07
AT1G74440	0.81	4.57e-07
AT1G74710	1.19	0.000923
AT1G74720	1.07	0.000168
AT1G74730	0.6	4.66e-05
AT1G74880	0.91	0.0172
AT1G74960	0.36	0.036
AT1G75100	0.65	3.44e-08
AT1G75110	0.65	3.44e-08
AT1G75180	-0.37	0.00571
AT1G75390	-0.42	0.00581
AT1G75390	-0.42	0.00581
AT1G75450	-0.49	0.00158
AT1G75460	0.62	0.000361
AT1G75690	0.96	1.23e-07
AT1G76110	0.95	0.00747
AT1G76730	0.45	0.0284
AT1G77090	0.78	1.79e-05
AT1G77200	-0.39	0.0185
AT1G77330	-0.54	4.27e-06
AT1G77640	-0.43	0.037
AT1G77870	-0.46	0.0301
AT1G77880	-0.46	0.0301
AT1G78180	0.45	0.00297
AT1G78230	0.54	0.00168
AT1G78290	0.73	0.00236
AT1G78440	2.84	2.16e-15
AT1G78490	0.51	0.0131
AT1G78510	0.68	0.000122
AT1G78590	1.32	6.38e-06
AT1G78995	1.41	6.01e-09
AT1G79040	0.62	8.26e-05
AT1G79050	0.62	8.26e-05
AT1G79270	0.39	0.00581
AT1G79360	0.68	0.0121
AT1G79500	0.85	3.04e-05
AT1G79510	0.85	3.04e-05
AT1G79520	3.01	1.98e-17
AT1G79529	0.54	0.0371
AT1G79530	0.54	0.0371
AT1G79700	-0.56	0.000106
AT1G80130	1.55	5.73e-09
AT1G80820	0.93	2.06e-05
AT1G80840	-0.54	0.0457
AT2G01110	0.34	0.0395
AT2G01120	0.34	0.0395
AT2G01275	2.99	0.0198
AT2G01280	0.33	0.0264
AT2G01290	0.33	0.0264
AT2G01320	0.35	0.0461
AT2G01330	0.35	0.0461
AT2G01590	0.85	2e-06
AT2G01750	0.38	0.0345
AT2G01755	0.38	0.0345
AT2G01760	0.38	0.0345
AT2G01890	0.4	0.0194
AT2G01918	0.99	0.0421
AT2G01920	0.99	0.0421
AT2G02080	-0.53	0.0471
AT2G02540	0.51	0.0121
AT2G02810	1.29	2.54e-05
AT2G02950	0.76	2.93e-09
AT2G02955	1.94	5.66e-32
AT2G03090	0.97	3.02e-05
AT2G03390	0.43	0.0478
AT2G03730	0.4	0.00131
AT2G03750	0.33	0.0281
AT2G03760	0.33	0.0281
AT2G03770	0.33	0.0281
AT2G04030	0.7	0.0134
AT2G04039	0.56	0.000276
AT2G04040	1.08	0.00332
AT2G04100	0.47	0.00688
AT2G04240	-0.35	0.0159
AT2G04340	0.61	0.0223
AT2G04350	0.61	0.0223
AT2G04500	-0.38	0.00909
AT2G05060	1.01	1.92e-08
AT2G05070	1.01	1.92e-08
AT2G05100	1.17	1.01e-15
AT2G05620	1.55	0.000238
AT2G06025	0.35	0.0143
AT2G06200	0.65	1.74e-05
AT2G10608	-0.65	0.0125
AT2G13360	0.97	5.12e-11
AT2G13363	0.97	5.12e-11
AT2G13422	0.37	0.0362
AT2G14900	-0.67	5.97e-05
AT2G15830	-0.53	0.0277
AT2G15970	0.47	0.00272
AT2G15980	0.47	0.00272
AT2G16365	0.64	0.000109
AT2G16430	1	5.44e-13
AT2G16440	1.55	6.54e-14
AT2G16485	1.57	0.000242
AT2G16660	0.71	9.25e-06
AT2G17220	0.34	0.0428
AT2G18230	0.68	0.00447
AT2G18320	-0.67	0.00983
AT2G19650	1.88	8.72e-27
AT2G19660	1.37	0.000628
AT2G19800	-0.58	0.00157
AT2G20250	0.54	0.000424
AT2G20260	0.54	0.000424
AT2G20515	-0.6	0.0344
AT2G21320	0.9	9.93e-09
AT2G21330	3.3	5.17e-50
AT2G21520	0.49	0.0121
AT2G21530	0.49	0.0121
AT2G21960	0.51	0.000627
AT2G21970	0.51	0.000627
AT2G22240	0.47	0.0196
AT2G22300	-0.44	0.00759
AT2G23000	5.95	0.000119
AT2G23180	0.6	0.000422
AT2G23600	0.68	0.0186
AT2G24270	0.58	1.48e-05
AT2G24820	1.07	1.42e-10
AT2G25160	0.51	0.00742
AT2G25450	0.69	3e-05
AT2G25530	1.01	0.00879
AT2G25680	1.23	0.000399
AT2G26710	-0.64	0.00066
AT2G26740	0.47	0.0184
AT2G27420	1.46	0.000962
AT2G27930	-0.4	0.0401
AT2G28050	-0.37	0.0104
AT2G28305	1.09	0.0441
AT2G28540	9.04	1.32e-23
AT2G28550	0.59	0.000192
AT2G29340	4.24	1.03e-08
AT2G29360	4.59	0.00424
AT2G29390	0.35	0.0491
AT2G29460	0.52	0.00595
AT2G29628	0.61	0.0228
AT2G29630	0.61	0.0228
AT2G29650	1.48	2.93e-15
AT2G30520	2.03	2.93e-71
AT2G30530	0.46	0.0135
AT2G30570	0.56	5.7e-06
AT2G30575	0.56	5.7e-06
AT2G31010	-0.99	0.00222
AT2G31070	0.54	0.000118
AT2G31380	4.88	0.00205
AT2G31560	0.64	1.17e-05
AT2G31750	0.56	3.27e-05
AT2G31751	0.56	3.27e-05
AT2G31790	2.45	0.00525
AT2G32400	0.65	0.0035
AT2G32430	-0.4	0.0245
AT2G32530	1.1	0.00011
AT2G32540	0.5	0.000681
AT2G33250	0.78	4.29e-06
AT2G33530	2.49	2.32e-19
AT2G34020	-0.83	6.3e-13
AT2G34060	0.53	0.0358
AT2G34080	2.01	5.67e-54
AT2G34110	2.01	5.67e-54
AT2G34185	-1	0.0013
AT2G34410	0.97	6.84e-08
AT2G34420	0.97	6.84e-08
AT2G34430	1.63	1.75e-08
AT2G34450	0.66	3.2e-05
AT2G34460	0.66	3.2e-05
AT2G34610	0.9	6.67e-07
AT2G34620	0.9	6.67e-07
AT2G34650	-0.37	0.0245
AT2G34660	0.71	0.00121
AT2G34860	0.54	0.0413
AT2G34960	3.08	0.0171
AT2G35260	0.47	0.00186
AT2G35300	1	0.025
AT2G35390	0.44	0.0401
AT2G35660	1.53	3.89e-13
AT2G35700	0.69	0.00196
AT2G35820	1.52	8.5e-09
AT2G35830	1.52	8.5e-09
AT2G35920	0.87	0.000125
AT2G35960	0.66	6.94e-05
AT2G36130	0.71	0.000664
AT2G36140	0.71	0.000664
AT2G36145	0.71	0.000664
AT2G36630	0.66	0.00488
AT2G36790	1.24	0.0316
AT2G36792	1.24	0.0316
AT2G36800	0.54	0.00827
AT2G36870	0.92	9.16e-08
AT2G36880	0.81	0.00283
AT2G36885	1.15	0.0184
AT2G36970	5.59	6.72e-05
AT2G37040	1.18	0.00828
AT2G37230	0.92	4.46e-06
AT2G37670	-0.46	0.00363
AT2G37678	-0.94	2.34e-11
AT2G37680	-0.96	9.73e-10
AT2G37720	1.36	0.0253
AT2G37970	1.78	1.4e-31
AT2G37975	1.78	1.4e-31
AT2G37980	-0.4	0.0158
AT2G38120	-0.79	0.000507
AT2G38460	2.64	0.00431
AT2G38530	-0.38	0.0434
AT2G38780	0.49	0.00157
AT2G39250	1.78	1.55e-24
AT2G39260	2.5	3.55e-12
AT2G39460	0.68	0.00825
AT2G39470	0.68	0.00825
AT2G39560	0.59	0.00472
AT2G39675	0.53	0.0303
AT2G39730	0.57	4.88e-05
AT2G39800	0.71	3.35e-07
AT2G39960	0.98	0.00844
AT2G40020	1.06	0.0193
AT2G40200	0.67	0.0315
AT2G40460	1.68	0.00139
AT2G40940	-0.69	4.47e-08
AT2G40950	-0.69	4.47e-08
AT2G41120	1.1	0.00462
AT2G41250	0.34	0.0362
AT2G41290	-1.22	0.000693
AT2G42040	-0.31	0.0273
AT2G42150	0.46	0.0188
AT2G42170	-0.54	0.03
AT2G42200	5.59	6.86e-05
AT2G42210	0.61	6.86e-05
AT2G42220	0.61	6.86e-05
AT2G42247	0.72	0.00159
AT2G42250	0.72	0.00159
AT2G42600	0.42	0.00813
AT2G42870	-0.8	8.41e-08
AT2G42890	-0.37	0.0411
AT2G42975	0.9	1.19e-05
AT2G43120	1.02	0.00835
AT2G43560	0.65	0.00722
AT2G43800	0.37	0.0413
AT2G43910	0.46	0.000779
AT2G44080	-0.46	0.000302
AT2G44090	-0.46	0.000302
AT2G44290	1.82	5.24e-09
AT2G44910	-0.41	0.039
AT2G45450	-0.49	0.0158
AT2G45560	1.14	7.45e-08
AT2G46060	-0.37	0.0441
AT2G46250	0.45	0.00948
AT2G46340	1.18	3.32e-20
AT2G46420	0.59	9.39e-05
AT2G46450	1.5	0.00191
AT2G46535	0.58	0.0372
AT2G46790	4.61	2.93e-07
AT2G46820	0.47	0.000962
AT2G46910	0.88	6.25e-05
AT2G46970	-1.73	8.28e-27
AT2G47000	-0.38	0.00701
AT2G47160	-0.31	0.0253
AT3G01060	1.14	1.34e-07
AT3G01220	-0.39	0.0154
AT3G01310	-0.52	0.00515
AT3G01329	0.97	0.0335
AT3G01440	1.03	0.0221
AT3G01516	-0.56	0.000754
AT3G01660	0.9	0.00653
AT3G01910	1.64	1.47e-09
AT3G02150	0.59	0.000211
AT3G02380	2.08	1.09e-08
AT3G02390	2.84	0.0121
AT3G02410	1.13	0.00701
AT3G02630	-0.68	0.0259
AT3G02730	1.33	3.58e-11
AT3G02830	1.51	7.75e-13
AT3G02910	0.68	4.13e-05
AT3G02920	0.68	4.13e-05
AT3G04760	0.59	0.00138
AT3G05610	1.32	0.0231
AT3G05810	0.74	0.000379
AT3G05936	0.66	0.00678
AT3G06510	0.41	0.0378
AT3G07770	0.55	0.0493
AT3G09520	0.49	0.0275
AT3G09595	1.03	5.48e-13
AT3G09600	1.03	5.48e-13
AT3G10050	0.78	0.0077
AT3G10060	0.67	1.6e-05
AT3G10290	-0.91	3.05e-05
AT3G10520	-0.72	0.0347
AT3G10740	-0.35	0.0375
AT3G10745	-0.35	0.0375
AT3G10985	-0.47	0.00313
AT3G11090	1.75	4.53e-09
AT3G12320	0.88	2.71e-09
AT3G12600	-0.33	0.0191
AT3G12820	-1.57	1.4e-16
AT3G12835	-0.62	0.00903
AT3G12915	0.82	0.00386
AT3G13040	0.45	0.00935
AT3G13060	3.77	3.36e-10
AT3G13061	3.77	3.36e-10
AT3G13403	-0.35	0.0315
AT3G13404	-0.35	0.0315
AT3G13405	-0.35	0.0315
AT3G14415	0.39	0.0244
AT3G14420	1.88	3.23e-10
AT3G14690	0.86	5.44e-07
AT3G14760	1.37	5.42e-15
AT3G14770	1.08	1.38e-14
AT3G14810	2.55	1.53e-57
AT3G15260	0.81	0.0066
AT3G15270	0.81	0.0066
AT3G15354	0.75	1.48e-07
AT3G15356	0.39	0.041
AT3G15359	0.75	1.48e-07
AT3G15450	-0.34	0.0477
AT3G15460	-0.34	0.0477
AT3G15520	0.57	0.00124
AT3G15534	0.87	0.0461
AT3G15540	-0.46	0.00189
AT3G15850	0.91	2.1e-07
AT3G16130	0.52	0.000429
AT3G16140	0.52	0.000429
AT3G16175	1.16	1.09e-12
AT3G16210	0.48	0.0103
AT3G16490	-0.35	0.03
AT3G16520	0.4	0.0497
AT3G17040	0.58	0.000381
AT3G17340	1.61	0.00779
AT3G17510	0.35	0.0137
AT3G17609	0.77	5.18e-09
AT3G17611	0.77	5.18e-09
AT3G17790	0.71	0.00159
AT3G17840	0.52	0.0053
AT3G17860	-1	0.0404
AT3G17930	0.45	0.0288
AT3G18530	-0.6	0.000797
AT3G18535	-0.6	0.000797
AT3G19450	0.45	0.0447
AT3G19480	1.54	1.16e-11
AT3G19800	1.8	7.86e-10
AT3G20100	0.64	0.0154
AT3G20898	-0.34	0.0421
AT3G20900	-0.34	0.0421
AT3G21140	0.49	0.000516
AT3G21150	0.49	0.000516
AT3G21250	0.55	0.0151
AT3G21330	-0.82	7.4e-10
AT3G21560	0.72	2.87e-06
AT3G21670	2.69	3.01e-06
AT3G21690	0.5	0.000348
AT3G21755	0.47	0.00653
AT3G21760	0.47	0.00653
AT3G21870	0.8	3.68e-05
AT3G21890	2.68	2.43e-15
AT3G22100	0.95	0.0289
AT3G22200	0.4	0.0184
AT3G22210	0.4	0.0184
AT3G22220	0.4	0.0184
AT3G22840	2.27	6.9e-12
AT3G22845	0.48	0.000746
AT3G23010	0.33	0.0347
AT3G23150	-1.69	0.000828
AT3G23210	0.39	0.0134
AT3G23410	1.2	6.13e-07
AT3G23640	-0.32	0.036
AT3G23810	0.78	6.95e-09
AT3G23870	-0.41	0.0447
AT3G24170	0.99	3.51e-17
AT3G24180	0.99	3.51e-17
AT3G24420	0.66	0.00146
AT3G24503	0.71	0.0322
AT3G24560	0.54	0.042
AT3G24820	0.46	0.000716
AT3G24830	0.46	0.000716
AT3G25585	0.32	0.0298
AT3G25717	-0.41	0.0267
AT3G25730	-0.52	1.21e-05
AT3G25740	-0.52	1.21e-05
AT3G25770	0.78	0.0021
AT3G26070	0.56	0.00277
AT3G26080	0.43	0.037
AT3G26300	0.36	0.0226
AT3G26310	0.39	0.0497
AT3G26330	0.87	0.0354
AT3G26570	0.5	0.000227
AT3G26580	0.5	0.000227
AT3G26650	1.3	6.95e-09
AT3G26710	0.47	0.0012
AT3G27170	1.04	2.61e-15
AT3G27400	0.94	0.000117
AT3G27580	-0.52	0.0028
AT3G27690	0.8	0.00212
AT3G27925	0.52	0.00545
AT3G28070	0.59	0.0431
AT3G28220	6.55	5.18e-09
AT3G28345	-0.89	0.000732
AT3G28857	-0.72	0.0032
AT3G28860	-0.32	0.0476
AT3G29030	0.63	0.0184
AT3G29370	-0.46	0.00233
AT3G30460	4.55	0.0144
AT3G43110	1.27	0.00201
AT3G43600	0.66	3.58e-06
AT3G43610	0.66	3.58e-06
AT3G44100	0.46	0.000307
AT3G44450	4.71	5.38e-06
AT3G44620	0.37	0.0266
AT3G44630	0.37	0.0266
AT3G44820	-0.47	0.0401
AT3G44960	6.14	3.35e-07
AT3G44970	5.42	0.00345
AT3G45110	1.97	0.000113
AT3G45780	-0.33	0.0494
AT3G45960	1.76	0.0152
AT3G46658	3.63	0.00835
AT3G46660	3.63	0.00835
AT3G46780	0.85	8.83e-13
AT3G46870	1.54	0.000199
AT3G47000	0.38	0.0251
AT3G47010	0.38	0.0251
AT3G47030	3.72	0.00889
AT3G47060	0.87	1.55e-09
AT3G47070	0.87	1.55e-09
AT3G47160	-0.4	0.0157
AT3G47430	0.8	5.56e-07
AT3G47460	1.2	1.64e-15
AT3G47470	1.2	1.64e-15
AT3G47490	0.37	0.0264
AT3G47500	0.64	2.59e-06
AT3G47610	0.5	0.000148
AT3G47830	1.75	0.00228
AT3G48260	-0.51	0.000429
AT3G48350	0.93	7.03e-14
AT3G48390	-1.1	0.0497
AT3G48560	0.41	0.0107
AT3G48570	0.44	0.00323
AT3G48700	1.27	7.23e-16
AT3G48780	1.07	0.0113
AT3G48970	-0.45	0.0298
AT3G50300	0.8	0.0157
AT3G50560	5.41	0.000389
AT3G50820	0.83	3.3e-11
AT3G50970	1.02	0.00753
AT3G51238	4.69	0.00239
AT3G51240	4.69	0.00239
AT3G51380	0.84	0.00917
AT3G51420	0.85	0.00637
AT3G51510	0.8	0.000146
AT3G51820	1.09	3e-10
AT3G51880	-0.63	8.3e-06
AT3G52290	-0.51	0.00716
AT3G52430	1.38	4.61e-12
AT3G52540	0.5	0.00464
AT3G52740	6	3.85e-55
AT3G53830	2.02	9.01e-21
AT3G54050	0.51	0.00945
AT3G54500	0.61	0.00285
AT3G54510	-1.39	0.0224
AT3G54770	-0.52	0.000179
AT3G54790	-0.4	0.0454
AT3G54810	-0.3	0.047
AT3G54880	-0.48	0.00844
AT3G54890	0.95	1.76e-14
AT3G54970	0.59	0.000267
AT3G54980	0.59	0.000267
AT3G54990	1.01	9.48e-16
AT3G55110	1.96	4.03e-16
AT3G55120	0.82	0.000183
AT3G55130	0.57	0.00212
AT3G55610	0.44	0.00236
AT3G55630	1.19	0.00107
AT3G55720	-0.47	0.0224
AT3G55800	0.67	7.84e-05
AT3G55890	-0.63	0.0109
AT3G56080	1.02	1.04e-05
AT3G56260	1.24	0.00835
AT3G56290	1.24	1.37e-13
AT3G56300	0.44	0.00604
AT3G56480	-0.41	0.0148
AT3G56940	0.71	6.06e-06
AT3G57010	1.19	6.94e-07
AT3G57020	4.84	0.0105
AT3G57030	1.93	6.8e-19
AT3G57062	0.45	0.00606
AT3G57210	1.15	3.06e-05
AT3G57930	-0.44	0.028
AT3G59130	0.48	0.0297
AT3G59400	0.64	2.23e-07
AT3G59690	-0.48	0.0332
AT3G59695	-0.48	0.0332
AT3G59950	0.83	0.00828
AT3G60390	-0.4	0.0075
AT3G60550	-0.38	0.021
AT3G60750	1.47	0.00458
AT3G61220	6.13	5.91e-05
AT3G61250	1.62	0.00102
AT3G61560	1.51	0.00239
AT3G61680	-0.63	0.00661
AT3G61750	0.92	1.66e-08
AT3G61760	1.02	0.0287
AT3G61830	-0.73	0.004
AT3G61890	0.49	0.000299
AT3G63140	1.24	2.63e-12
AT3G63510	0.62	0.0394
AT4G00040	1.53	0.00643
AT4G00050	1.16	9.51e-17
AT4G00165	0.47	0.0149
AT4G00480	0.74	0.0198
AT4G00500	0.41	0.0141
AT4G00520	0.41	0.0141
AT4G00760	-1.21	0.0211
AT4G00770	-1.21	0.0211
AT4G00895	0.39	0.00978
AT4G00900	0.39	0.00978
AT4G01023	3.54	0.0308
AT4G01040	1.27	0.00239
AT4G01050	1.27	0.00239
AT4G01250	-0.6	8.76e-06
AT4G01270	0.32	0.0411
AT4G01280	0.32	0.0411
AT4G01335	-0.77	0.000286
AT4G01690	0.4	0.0102
AT4G02280	0.89	0.000693
AT4G02290	-0.52	0.0198
AT4G02380	-0.41	0.0125
AT4G02420	1.18	5.19e-10
AT4G03100	5.94	2.93e-06
AT4G03200	0.43	0.0174
AT4G03205	0.43	0.0174
AT4G03280	0.82	2.41e-08
AT4G03965	0.8	9.8e-06
AT4G04020	0.83	0.0161
AT4G04330	1.57	0.0176
AT4G04630	-0.77	0.00149
AT4G04640	0.44	0.00109
AT4G04830	1.6	8.67e-34
AT4G04840	3.9	0.0225
AT4G04850	1.52	2.28e-17
AT4G05100	0.41	0.0107
AT4G05490	2.96	0.00409
AT4G08870	0.85	2.48e-07
AT4G08930	0.35	0.0107
AT4G09010	1	0.000168
AT4G09150	-0.39	0.00502
AT4G09160	-0.42	0.00108
AT4G09350	1.45	7.81e-12
AT4G09430	0.43	0.00984
AT4G09440	0.43	0.00984
AT4G09500	0.56	0.0122
AT4G09560	-0.37	0.0246
AT4G09750	1.37	1.52e-07
AT4G09890	-0.43	0.0397
AT4G10020	-2.16	0.00288
AT4G10150	-1.33	0.0395
AT4G10330	0.5	0.000602
AT4G10340	0.5	0.000602
AT4G10770	1.05	4.32e-05
AT4G11350	1.73	4.27e-10
AT4G12005	0.99	1.18e-07
AT4G12290	0.73	0.00502
AT4G12310	0.52	0.000109
AT4G12320	0.62	0.0447
AT4G12980	6.04	8.07e-07
AT4G13010	0.64	4.43e-05
AT4G13040	-0.48	0.00909
AT4G13615	0.52	5.27e-05
AT4G13620	1.14	0.0315
AT4G13790	-0.97	0.0016
AT4G14100	0.54	0.00377
AT4G14130	-1.08	3.07e-12
AT4G14690	2.02	1.27e-23
AT4G15140	-0.42	0.00953
AT4G15160	-0.73	1.48e-06
AT4G15233	-0.64	0.00184
AT4G15248	2.75	2.8e-49
AT4G15440	0.91	1.67e-09
AT4G15450	1.74	0.00212
AT4G15490	2.98	0.0231
AT4G15500	0.4	0.0169
AT4G15610	0.42	0.00499
AT4G15620	1.7	2.59e-05
AT4G15810	0.62	0.000139
AT4G15820	0.62	0.000139
AT4G15920	1.01	1.65e-08
AT4G16370	0.63	3.98e-06
AT4G16400	0.61	0.000125
AT4G16410	0.61	0.000125
AT4G16420	0.61	0.000125
AT4G16670	-0.37	0.0303
AT4G16690	0.66	1.57e-06
AT4G16770	-0.71	0.00703
AT4G16780	-0.91	1.87e-11
AT4G16890	3.59	0.0497
AT4G16892	3.59	0.0497
AT4G16960	6.22	0.00835
AT4G16990	1.23	0.00875
AT4G17550	0.54	0.000868
AT4G17615	-0.63	2.55e-08
AT4G17840	0.64	1.2e-05
AT4G18010	0.49	0.00279
AT4G18020	1.26	7.22e-16
AT4G18220	1.24	0.000271
AT4G18740	1.11	0.000287
AT4G18810	1.75	5.45e-11
AT4G19120	-0.82	0.00233
AT4G19180	1.99	2.21e-08
AT4G19380	0.85	0.000213
AT4G19450	0.52	0.000824
AT4G19520	0.97	2.93e-06
AT4G19530	0.78	6.94e-05
AT4G20310	0.35	0.047
AT4G20960	3.41	0.000796
AT4G21440	2.19	1.83e-08
AT4G21570	-0.37	0.0109
AT4G21880	0.88	0.0167
AT4G22200	-1.07	1.29e-07
AT4G22570	1.27	0.0102
AT4G22780	-0.54	5.87e-05
AT4G22890	0.53	0.000619
AT4G22980	0.96	0.00309
AT4G23250	0.48	0.0143
AT4G23510	-0.37	0.0122
AT4G23885	0.36	0.0341
AT4G23890	0.36	0.0341
AT4G23990	0.88	1.78e-07
AT4G24120	1.39	0.0362
AT4G24350	0.37	0.0385
AT4G24700	1.15	5.11e-11
AT4G24930	0.6	0.000222
AT4G24960	0.37	0.0315
AT4G25050	0.78	3.26e-07
AT4G25260	-0.64	3.23e-07
AT4G25270	-0.46	0.000906
AT4G25280	-0.62	9.79e-08
AT4G25290	-1.08	1.26e-05
AT4G25380	-0.78	1.23e-06
AT4G25910	0.66	0.00109
AT4G26150	1.67	2.83e-06
AT4G26520	0.8	4.04e-10
AT4G26850	0.65	5.77e-05
AT4G26860	1.83	0.000628
AT4G27020	1.39	3.78e-26
AT4G27030	1.39	3.78e-26
AT4G27435	-0.41	0.0379
AT4G27450	-0.33	0.0464
AT4G27520	0.49	0.00729
AT4G27700	0.78	1.66e-07
AT4G27820	0.98	0.0244
AT4G28250	0.93	8.53e-05
AT4G28560	-0.41	0.00597
AT4G28660	2.52	0.00669
AT4G28680	4.85	3.21e-12
AT4G28730	0.72	1.62e-05
AT4G28740	0.72	1.62e-05
AT4G31380	-1.55	6.11e-05
AT4G31875	0.64	0.000148
AT4G32590	0.57	0.00301
AT4G32770	1.5	2.78e-07
AT4G32980	1.04	0.000287
AT4G32990	1.21	0.0115
AT4G33000	0.47	0.00638
AT4G33010	0.78	8.79e-09
AT4G33490	-1.4	0.00358
AT4G33660	0.63	2.07e-05
AT4G33666	0.49	0.0193
AT4G33670	0.49	0.0193
AT4G33960	-0.41	0.00594
AT4G34190	0.54	0.00191
AT4G34250	0.39	0.0423
AT4G34540	-0.77	1.88e-10
AT4G34540	-0.77	1.88e-10
AT4G34610	1.32	3.54e-30
AT4G34620	0.72	2.55e-06
AT4G34730	0.78	1.36e-05
AT4G34790	-0.56	0.00284
AT4G35090	0.44	0.00653
AT4G35240	2.9	0.000779
AT4G35250	0.57	0.00581
AT4G35660	1.03	0.000544
AT4G35720	-0.63	3.46e-05
AT4G35830	-0.48	0.0004
AT4G36010	-0.68	1.44e-05
AT4G36050	0.96	0.0015
AT4G36052	0.96	0.0015
AT4G36220	2.06	1.15e-20
AT4G36470	0.51	0.0106
AT4G36980	-0.74	0.0395
AT4G37150	3.93	0.00507
AT4G37225	1.02	0.0142
AT4G37230	1.02	0.0142
AT4G37470	0.38	0.0392
AT4G37480	0.38	0.0392
AT4G37570	1.99	1.41e-05
AT4G37560	1.99	1.41e-05
AT4G37740	-0.62	1.85e-08
AT4G37760	0.95	1.92e-11
AT4G37925	1.99	1.17e-10
AT4G37930	0.91	1.51e-07
AT4G38470	-0.42	0.00678
AT4G38580	-0.59	0.00328
AT4G38830	0.8	2.15e-06
AT4G38840	0.8	2.15e-06
AT4G38970	1.05	4.36e-07
AT4G39070	-0.73	5.47e-05
AT4G39420	1.28	2.45e-05
AT4G39500	0.92	0.00567
AT4G39510	1.17	4.12e-07
AT4G39520	0.74	0.000416
AT4G39640	-0.8	0.0146
AT5G01010	0.48	0.00277
AT5G01015	0.48	0.00277
AT5G01020	1.93	0.000222
AT5G01260	0.81	0.000706
AT5G01330	-0.85	0.00073
AT5G02020	-0.46	0.00253
AT5G02120	1.05	5.42e-09
AT5G02130	1.05	5.42e-09
AT5G02200	-1.19	3.9e-11
AT5G02230	0.72	0.00257
AT5G02260	-0.95	0.000362
AT5G02270	0.41	0.0161
AT5G02280	0.41	0.0161
AT5G02580	-2.3	4.25e-06
AT5G02830	0.61	0.000109
AT5G02840	0.61	0.000109
AT5G02950	1.01	4.54e-07
AT5G03280	-0.35	0.0105
AT5G03555	0.6	0.00025
AT5G03650	0.46	0.0237
AT5G03680	0.83	0.00409
AT5G03720	-0.33	0.0497
AT5G03760	1.45	1.42e-10
AT5G04140	1.75	2.55e-14
AT5G04560	-0.42	0.0442
AT5G05270	2.66	3.22e-11
AT5G05580	0.6	0.0076
AT5G05740	0.68	0.0266
AT5G05880	-0.47	0.00131
AT5G06340	0.34	0.0237
AT5G06530	0.74	0.000479
AT5G06570	-0.64	0.00176
AT5G06760	0.72	0.0386
AT5G06790	2.16	0.00016
AT5G06870	0.7	1.92e-05
AT5G06930	-0.38	0.022
AT5G07010	-1.07	5.97e-12
AT5G07020	-0.9	1.54e-09
AT5G07030	-0.46	0.00949
AT5G07790	-0.46	0.0353
AT5G07830	-0.39	0.0272
AT5G07920	-0.47	0.00928
AT5G08040	0.55	0.00045
AT5G08050	0.55	0.00045
AT5G08640	1.97	1.14e-09
AT5G09980	-0.83	0.0307
AT5G10470	0.48	0.0137
AT5G10560	0.53	0.0349
AT5G10650	-0.47	0.0253
AT5G10920	1.36	0.000852
AT5G11110	0.45	0.0337
AT5G11260	0.8	6.02e-07
AT5G11270	0.8	6.02e-07
AT5G11280	0.8	6.02e-07
AT5G13360	0.37	0.0424
AT5G13370	0.48	0.039
AT5G13400	0.54	0.00678
AT5G13630	1.15	0.00879
AT5G13770	1.38	0.000252
AT5G13820	-0.36	0.00963
AT5G13940	0.8	0.000732
AT5G14050	4.5	0.00389
AT5G14060	0.38	0.0382
AT5G14220	1.5	0.000477
AT5G14360	-0.75	0.00192
AT5G14910	-0.72	1.55e-10
AT5G14920	-0.71	9.19e-06
AT5G14930	-0.32	0.0424
AT5G15265	-1.49	1.7e-08
AT5G15310	0.4	0.0122
AT5G15600	0.63	0.00212
AT5G15780	0.47	0.00207
AT5G15845	0.63	3.92e-05
AT5G15850	0.63	3.92e-05
AT5G15940	1.35	5.37e-11
AT5G15948	3.92	2.58e-48
AT5G15950	3.92	2.58e-48
AT5G16010	0.99	3.21e-08
AT5G16030	0.47	0.0297
AT5G16540	0.65	8.5e-05
AT5G16810	0.82	0.00911
AT5G17050	0.73	0.000104
AT5G17165	1.19	0.0386
AT5G17170	1.37	2.75e-13
AT5G17300	0.73	5.54e-07
AT5G17310	1.84	3.02e-23
AT5G17660	0.38	0.00445
AT5G17670	0.38	0.00445
AT5G18650	-0.34	0.0186
AT5G19110	-0.59	0.00746
AT5G19180	0.72	1.3e-06
AT5G19240	0.78	1.26e-05
AT5G19700	1.13	0.00179
AT5G19730	0.81	0.00851
AT5G19810	-0.41	0.0378
AT5G19850	0.78	0.000184
AT5G19855	0.46	0.0151
AT5G19930	0.53	0.000378
AT5G19940	0.53	0.000378
AT5G19970	0.57	2.84e-05
AT5G20030	-0.36	0.0474
AT5G20060	0.91	9.62e-11
AT5G20070	0.91	9.62e-11
AT5G20220	0.45	0.00253
AT5G20380	0.52	0.000512
AT5G20790	0.86	0.00447
AT5G21170	3.12	0.000168
AT5G21222	1.28	0.00511
AT5G21430	2.17	7.27e-14
AT5G22920	-0.7	2.15e-07
AT5G23120	0.66	0.00607
AT5G23270	0.55	0.00699
AT5G23350	-0.74	0.0107
AT5G23360	-0.62	0.0184
AT5G23730	0.54	0.00206
AT5G23770	0.72	0.0167
AT5G23870	-0.4	0.0413
AT5G23920	0.37	0.028
AT5G24105	0.56	0.00483
AT5G24120	6.81	4.11e-06
AT5G24140	1.21	3.84e-05
AT5G24155	1.8	4.26e-11
AT5G24210	7.16	5.75e-12
AT5G24300	0.59	0.0018
AT5G24770	1.51	0.00386
AT5G24850	1.54	0.000227
AT5G25040	0.67	0.00377
AT5G25120	0.87	3.69e-05
AT5G25130	0.48	0.0223
AT5G25170	-0.33	0.0153
AT5G25190	-0.98	1.37e-08
AT5G25210	-0.47	0.00297
AT5G25350	-0.52	0.000158
AT5G25360	-0.3	0.0402
AT5G25460	-0.37	0.00916
AT5G26030	0.41	0.00553
AT5G26820	0.49	0.0286
AT5G28290	-0.6	0.000547
AT5G28300	-0.7	1.05e-06
AT5G28640	1.57	1.26e-06
AT5G35580	0.56	3.34e-05
AT5G35735	5.62	0.00128
AT5G35970	0.63	3.13e-06
AT5G36220	1.05	0.00014
AT5G36700	1.22	0.000885
AT5G36790	0.9	0.019
AT5G36950	0.6	0.0258
AT5G37550	2.39	2.22e-40
AT5G37760	0.41	0.00694
AT5G37770	0.41	0.00694
AT5G37830	1.21	0.0418
AT5G37950	-0.88	8.51e-07
AT5G38240	0.99	0.000255
AT5G38320	-0.75	0.00133
AT5G38520	0.8	9.03e-10
AT5G38710	-0.5	0.0366
AT5G38980	1.21	3.49e-07
AT5G38990	0.42	0.00614
AT5G39530	0.52	0.0008
AT5G39535	0.52	0.0008
AT5G39865	-0.37	0.00525
AT5G40060	0.83	0.00114
AT5G40210	3.05	0.000367
AT5G40451	-0.44	0.0131
AT5G40800	1.33	3.1e-05
AT5G41040	0.83	3.72e-06
AT5G41050	0.83	3.72e-06
AT5G41590	1.06	0.0362
AT5G41905	-0.82	3.18e-05
AT5G42070	0.96	5.02e-06
AT5G42080	0.96	5.02e-06
AT5G42120	1.04	0.041
AT5G42270	0.43	0.00328
AT5G42720	1.42	0.000754
AT5G42760	6.54	5.56e-09
AT5G42840	0.5	0.0103
AT5G42930	-0.55	0.0447
AT5G43150	1.49	6.9e-12
AT5G43450	0.96	7.24e-05
AT5G43470	0.65	1.82e-06
AT5G43480	0.65	1.82e-06
AT5G43630	5.21	0.019
AT5G43700	-0.35	0.0415
AT5G43710	-0.35	0.0415
AT5G43860	3.1	1.55e-10
AT5G44050	2.12	0.00365
AT5G44110	0.78	4.5e-07
AT5G44180	2.8	0.000395
AT5G44250	-0.44	0.00045
AT5G44260	-0.96	2.1e-09
AT5G44870	0.59	0.00129
AT5G45280	-0.51	0.0144
AT5G45650	0.61	0.0322
AT5G45670	0.36	0.0472
AT5G45820	8.1	7.57e-17
AT5G45830	1.7	7.84e-14
AT5G45850	3.8	1.14e-09
AT5G45860	2.79	0.000122
AT5G45950	0.49	0.00208
AT5G46105	0.58	2.98e-05
AT5G46110	0.58	2.98e-05
AT5G46180	-0.73	0.0133
AT5G46330	-0.52	0.00889
AT5G46460	6.56	2.89e-09
AT5G46470	0.71	0.016
AT5G46710	-0.92	0.000267
AT5G46800	1.54	0.000308
AT5G47060	-0.45	0.00615
AT5G47500	1.68	0.0131
AT5G47610	0.9	1.26e-09
AT5G47620	0.99	5.75e-13
AT5G48250	-0.47	0.00151
AT5G48300	0.75	0.00533
AT5G48400	0.7	0.00386
AT5G48450	-0.55	0.0158
AT5G48485	4.66	1.47e-08
AT5G48490	2.66	0.00164
AT5G48620	0.29	0.0454
AT5G48790	0.61	0.000329
AT5G48900	-0.51	0.00613
AT5G48910	0.45	0.0268
AT5G49170	-0.54	0.00176
AT5G49970	0.61	0.0272
AT5G49980	1.36	5.66e-09
AT5G50175	-0.58	0.00419
AT5G50330	-0.61	3.68e-05
AT5G50430	-0.42	0.0421
AT5G50570	-0.35	0.0208
AT5G51010	0.57	0.000287
AT5G51020	0.57	0.000287
AT5G51160	0.78	0.0145
AT5G51210	-0.76	6.37e-05
AT5G51720	4.3	1.22e-09
AT5G51750	0.48	0.0129
AT5G51850	1.17	0.0359
AT5G52060	0.37	0.0424
AT5G52190	0.5	0.018
AT5G52570	0.44	0.00462
AT5G53210	0.8	0.0141
AT5G53420	-0.49	0.0393
AT5G53660	-0.96	5.22e-09
AT5G53970	0.65	5.77e-07
AT5G53980	-1.13	2.89e-15
AT5G53990	-0.42	0.00483
AT5G54260	0.88	3.91e-13
AT5G54270	2.55	0.0167
AT5G54280	2.55	0.0167
AT5G54500	-0.4	0.0212
AT5G54770	3.13	2.36e-15
AT5G55380	0.77	0.000263
AT5G55390	2.02	7.21e-05
AT5G55570	1.1	0.000222
AT5G55920	0.8	0.0347
AT5G56860	0.49	0.000809
AT5G56990	0.55	0.0292
AT5G57030	0.46	0.00441
AT5G57340	-0.81	2.88e-05
AT5G57655	-0.45	0.00208
AT5G57670	-0.89	2.47e-10
AT5G57760	-1.51	0.000144
AT5G57770	-1.51	0.000144
AT5G57785	1.25	0.00583
AT5G57790	0.65	7.84e-05
AT5G58130	0.8	1.54e-11
AT5G58140	0.8	1.54e-11
AT5G58750	1.08	1.8e-08
AT5G58760	1.02	7.6e-09
AT5G58770	8.44	5.52e-20
AT5G58910	1.51	0.00703
AT5G59000	-0.36	0.0385
AT5G59010	-0.52	9.43e-05
AT5G59020	-0.4	0.0365
AT5G59220	1.12	0.00158
AT5G59250	0.98	1.24e-05
AT5G59340	1.22	3.73e-15
AT5G59720	1.34	2.83e-08
AT5G59750	1.08	0.000184
AT5G59770	0.53	0.000328
AT5G59920	0.54	0.000608
AT5G60400	-0.4	0.0122
AT5G61270	8.27	2.45e-18
AT5G61440	-0.57	1.84e-05
AT5G61450	-0.62	0.000904
AT5G61530	2.29	0.0119
AT5G62170	-0.45	0.028
AT5G62360	1.94	0.0228
AT5G62430	1.26	1.48e-16
AT5G62670	-0.56	0.0447
AT5G63640	-0.42	0.00694
AT5G63650	-0.86	1.35e-15
AT5G63800	-0.55	0.0478
AT5G63970	-0.42	0.0226
AT5G64030	0.81	7.65e-12
AT5G64040	0.81	7.65e-12
AT5G64050	0.81	7.65e-12
AT5G64170	0.33	0.046
AT5G64180	0.33	0.046
AT5G64840	0.49	0.00148
AT5G64850	0.63	6.33e-06
AT5G64940	1.35	0.0014
AT5G65800	-0.61	0.0191
AT5G66190	0.72	7.22e-05
AT5G66270	0.57	0.0165
AT5G66460	0.47	0.0373
AT5G66570	0.62	0.000158
AT5G66620	0.92	0.00424
AT5G67150	0.42	0.017
AT5G67160	0.72	0.00814
AT5G67200	1.29	2.01e-07
AT5G67260	0.39	0.0286
AT5G67370	2.39	0.00103
AT5G67390	-0.4	0.00997

## Sheet: Dataset S9
Supplemental Dataset S9. Primers used in this study
Primers for plasmid construction
Locus	Primer name	Sequence	Description
AT2G30520	BamHI-pRPT2-5	CACCGGATCCTGCTATCTCAAGATTCCGGTTATTGATTG	Clone pRPT2 into pC1302-35S:RLUC
	pRPT2-3-PstI	ATGACACTGCAGTTTTTTTGGTTCTCTATTGAAGGAGATGGAAGC	Clone pRPT2 into pC1302-35S:RLUC
AT2G30520	13Rb-RPT2F	AAGCTTGCATGCCTGCAGGTCGACTCAACGCTAGACAGGTGCTATCTCAAG	Clone pRPT2 into pAL13Rb
	13Rb-RPT2R	TTGGCAATAAGTACCGTAGGATCCCtattctgttgccATTTTTTTTGGTTCTCT	Clone pRPT2 into pAL13Rb
Primers for ChIP-qPCR experiments
Locus	Primer name	Sequence
AT2G46970	PIL1 ChIP-5'	ACGTGACTCTTTTCTTGCAG
	PIL1 ChIP-3'	CGCTGTACTCGGTCTCATAC
AT4G14130	XTR7 ChIP-5'	CCAAACTCACCCCCACAACT
	XTR7 ChIP-3'	GCCGAACCGAACAATGTCAC
AT5G02580	AT5G02580 ChIP-5'	GCCTATCATCACTTCCACAGG
	AT5G02580 ChIP-3'	CGAGCTGTCTCTTTCTCGGT
AT4G16780	HB2 ChIP-5'	TTCGAGAAAGACGATCTGGGTC
	HB2 ChIP-3'	CAGAGGAACGAAGAAAGCGAT
AT1G75450	CKX5 ChIP-5'	CGTCCACCCTTCCGACTTAG
	CKX5 ChIP-3'	CGTTTATGGAATGGCCGTGG
AT3G15540	IAA19 ChIP-5'	GGAGCTGAGATTGGGGCTTC
	IAA19 ChIP-3'	GACGCCGCTTTCACATTGAT
AT2G30520	RPT2 ChIP-5'	GACACTCTCCAATTATGCTTCCA
	RPT2 ChIP-3'	AGAGTTCATGTTGATGGGGTTT
AT3G12320	LNK3 ChIP-5'	CGCTTCCCCTTACTTGTGGT
	LNK3 ChIP-3'	ACCCAAATCAGAAACCCTCAGA
AT1G60590	AT1G60590 ChIP-5'	ACGAGAGAGAGTTTAACGCTGA
	AT1G60590 ChIP-3'	GCAGACCAGACCAGGATTGT
AT2G46340	SPA1 ChIP-5'	CTGGGATCTTCGGGGTAAGC
	SPA1 ChIP-3'	TCCCGAAACGTATCATTAGCTGT
AT5G52570	BOH2 ChIP-5'	ACCTCAACGAACTCCTTCCA
	BOH2 ChIP-3'	TGGTTTGAGTGTTACGGCGA
AT5G24120	SIGE ChIP-5'	CTGCAAGATCTCCACTCGGG
	SIGE ChIP-3'	CTTGCTCACGAGGAGGAATGA
AT1G75780	TUB1 ChIP-5'	CGTTACAACGGTGATTCCGC
	TUB1 ChIP-3'	CCATGAGAACAGCACGAGGA
Primers for RT-qPCR experiments
Locus	Primer name	Sequence
AT2G46970	PIL1 qPCR-5'	AAATTGCTCTCAGCCATTCGTGG
	PIL1 qPCR-3'	TTCTAAGTTTGAGGCGGACGCAG
AT4G14130	XTR7 qPCR-5'	ATCGTGGCGACTGTTCTTCT
	XTR7 qPCR-3'	GAAACCTGACCCGGAAACCT
AT5G02580	AT5G02580 qPCR-5'	CATCCATTTGGTGCATCATTTG
	AT5G02580 qPCR-3'	CACTCTTCTTTGCCCATGTTGA
AT4G16780	HB2 qPCR-5'	CAAACGGAGGTAGACTGCGA
	HB2 qPCR-3'	GTCAAAGTAGTGGGTGGGCT
AT1G75450	CKX5 qPCR-5'	AACGGACGGTGAAGAGACAC
	CKX5 qPCR-3'	TGTGTCGCGGATCAAACTCA
AT3G15540	IAA19 qPCR-5'	TTCCGTGGCATCGGTGTGGC
	IAA19 qPCR-3'	GCTGCAGCCCAAACCCGGTAG
AT2G30520	RPT2 qPCR-5'	CGTCAGAGACCATTCAGGCA
	RPT2 qPCR-3'	CTGGGAACAGCCCTTTGTCT
AT3G12320	LNK3 qPCR-5'	TCTGAGGGTTTCTGATTTGGGT
	LNK3 qPCR-3'	GCTCCATCCACCCCACATAC
AT1G60590	AT1G60590 qPCR-5'	CCTGGTCTGGTCTGCAACTC
	AT1G60590 qPCR-3'	TGGCGGCTGAGTTTTCATCT
AT2G46340	SPA1 qPCR-5'	TGGGATCTTCGGGGTATGGA
	SPA1 qPCR-3'	GGAACATCATCCACTCGTGC
AT5G52570	BOH2 qPCR-5'	GCCGTTGGGATGGAGTTTTG
	BOH2 qPCR-3'	ACGCTCCTTCTCTTGGTTTGT
AT5G24120	SIGE qPCR-5'	AGCATCAGGCCAGAGTTGATT
	SIGE qPCR-3'	GCAGCTATAAGTAACTCCGCT
AT1G13320	PP2AA3 qPCR-5'	TATCGGATGACGATTCTTCGTGCAG
	PP2AA3 qPCR-3'	GCTTGGTCGACTATCGGAATGAGAG
